# Supplementary material for: 3-(2-Acetamido­phen­yl)sydnone
Source: Acta Crystallogr Sect E Struct Rep Online. 2009 Feb 21;65(Pt 3):o554–5. doi: 10.1107/S1600536809005066 (PMC2968512; doi:10.1107/S1600536809005066)
Supplement: Supplementary file 1 [file e-65-0o554-sup1.cif]

##############################################################################
###                                                                        ###
###        Electronic paper (Acta Crystallographica Section E)             ###
###                                                                        ###
##############################################################################
#                                                                            #
# This CIF contains the data in a paper accepted for publication in Acta     #
# Crystallographica Section E. It conforms to the requirements of Notes      #
# for Authors for Section E, and has been peer reviewed under the auspices   #
# of the IUCr Commission on Journals.                                        #
#                                                                            #
# Full details of the Crystallographic Information File format               #
# are given in the paper "The Crystallographic Information File (CIF):       #
# a New Standard Archive File for Crystallography" by S. R. Hall, F. H.      #
# Allen and I. D. Brown [Acta Cryst. (1991), A47, 655-685].                  #
#                                                                            #
# The current version of the core CIF dictionary is obtainable from          #
# ftp://ftp.iucr.org/pub/cif_core.dic. The current version number is 2.4.    #
#                                                                            #
# Software is freely available for graphical display of the structure(s) in  #
# this CIF.  For information consult the CIF home page http://www.iucr.org/  #
# cif/home.html                                                              #
#                                                                            #
# This file may be used for bona fide research purposes within the           #
# scientific community so long as proper attribution is given to the journal # 
# article from which it was obtained.                                        #
#                                                                            #
##############################################################################
                                             
data_I
_audit_creation_method     'SHELXL97'
_chemical_name_systematic
;
3-(2-Acetamidophenyl)sydnone
;
_chemical_name_common     '3--(2--Acetamidophenyl)sydnone'
_chemical_formula_moiety     'C10 H9 N3 O3'
_chemical_formula_sum     'C10 H9 N3 O3'
_chemical_formula_iupac     'C10 H9 N3 O3'
_chemical_formula_weight     219.20
_chemical_melting_point     ?
_symmetry_cell_setting     'Monoclinic'
_symmetry_space_group_name_H-M     'P 21/c'
_symmetry_space_group_name_Hall     '-P 2ybc'
loop_
    _symmetry_equiv_pos_as_xyz
    'x,y,z'
    '-x,y+1/2,-z+1/2'
    '-x,-y,-z'
    'x,-y-1/2,z-1/2'
loop_
    _space_group_symop_id
    _space_group_symop_operation_xyz
    1 x,y,z
    2 -x,y+1/2,-z+1/2
    3 -x,-y,-z
    4 x,-y-1/2,z-1/2
_cell_length_a     7.7348(4)
_cell_length_b     13.7212(7)
_cell_length_c     9.6698(5)
_cell_angle_alpha     90.00
_cell_angle_beta     106.0830(10)
_cell_angle_gamma     90.00
_cell_volume     986.10(9)
_cell_formula_units_Z     4
_cell_measurement_reflns_used     4272
_cell_measurement_theta_min     2.6475
_cell_measurement_theta_max     31.659
_cell_measurement_temperature     173(2)
_exptl_crystal_description     'Block'
_exptl_crystal_colour     'White'
_exptl_crystal_size_max     0.451
_exptl_crystal_size_mid     0.404
_exptl_crystal_size_min     0.258
_exptl_crystal_density_diffrn     1.477
_exptl_crystal_density_meas     ?
_exptl_crystal_density_method     'Not measured'
_exptl_crystal_F_000     456
_exptl_absorpt_coefficient_mu     0.112
_exptl_absorpt_correction_type     'multi-scan'
_exptl_absorpt_process_details     '(SADABS; Bruker, 2003)'
_exptl_absorpt_correction_T_min     0.8951
_exptl_absorpt_correction_T_max     0.9702
_diffrn_ambient_temperature     173(2)
_diffrn_radiation_type     MoK\a
_diffrn_radiation_wavelength     0.71073
_diffrn_radiation_source     'Fine--focus sealed tube'
_diffrn_radiation_monochromator     'Graphite'
_diffrn_measurement_device_type     'Bruker SMART APEXII'
_diffrn_measurement_method     \w
_diffrn_detector_area_resol_mean     ?
_diffrn_reflns_number     8741
_diffrn_reflns_av_R_equivalents     0.0171
_diffrn_reflns_av_sigmaI/netI     0.0188
_diffrn_reflns_theta_min     2.65
_diffrn_reflns_theta_max     31.95
_diffrn_reflns_theta_full     25.00
_diffrn_measured_fraction_theta_max     0.892
_diffrn_measured_fraction_theta_full     0.994
_diffrn_reflns_limit_h_min     -11
_diffrn_reflns_limit_h_max     11
_diffrn_reflns_limit_k_min     -19
_diffrn_reflns_limit_k_max     14
_diffrn_reflns_limit_l_min     -14
_diffrn_reflns_limit_l_max     14
_diffrn_standards_number     ?
_diffrn_standards_interval_count     ?
_diffrn_standards_interval_time     ?
_diffrn_standards_decay_%     ?
_refine_special_details
;
 Refinement of <i>F</i>^2^ against ALL reflections. The weighted
 <i>R</i>--factor <i>wR</i> and goodness of fit <i>S</i> are based on\
 <i>F</i>^2^, conventional <i>R</i>--factors <i>R</i> are based on <i>F</i>,
 with <i>F</i> set to zero for negative <i>F</i>^2^. The threshold expression
 of <i>F</i>^2^ > \s(<i>F</i>^2^) is used only for calculating
 <i>R</i>--factors(gt) <i>etc</i>. and is not relevant to the choice of
 reflections for refinement. <i>R</i>--factors based on <i>F</i>^2^ are
 statistically about twice as large as those based on <i>F</i>, and
 <i>R</i>--factors based on ALL data will be even larger.
;
_reflns_number_total     3053
_reflns_number_gt     2711
_reflns_threshold_expression     I>2\s(I)
_refine_ls_structure_factor_coef     Fsqd
_refine_ls_matrix_type     'Full'
_refine_ls_R_factor_all     0.0435
_refine_ls_R_factor_gt     0.0383
_refine_ls_wR_factor_gt     0.1033
_refine_ls_wR_factor_ref     0.1084
_refine_ls_goodness_of_fit_ref     1.053
_refine_ls_restrained_S_all     1.053
_refine_ls_number_reflns     3053
_refine_ls_number_parameters     150
_refine_ls_number_restraints     0
_refine_ls_hydrogen_treatment     mixed
_refine_ls_weighting_scheme     'Calc'
_refine_ls_weighting_details
           'calc w=1/[\s^2^(Fo^2^)+(0.058P)^2^+0.315P] where P=(Fo^2^+2Fc^2^)/3'
_atom_sites_solution_hydrogens     'Geom'
_atom_sites_solution_primary     'Direct'
_atom_sites_solution_secondary     'Difmap'
_refine_ls_shift/su_max     0.000
_refine_ls_shift/su_mean     0.000
_refine_diff_density_max     0.441
_refine_diff_density_min     -0.243
_refine_ls_extinction_method     'None'
_refine_ls_extinction_coef     ?
loop_
    _atom_type_symbol
    _atom_type_description
    _atom_type_scat_dispersion_real
    _atom_type_scat_dispersion_imag
    _atom_type_scat_source
    'C' 'C' 0.0033 0.0016
                         'International Tables Vol C Tables 4.2.6.8 and 6.1.1.4'
    'H' 'H' 0.0000 0.0000
                         'International Tables Vol C Tables 4.2.6.8 and 6.1.1.4'
    'N' 'N' 0.0061 0.0033
                         'International Tables Vol C Tables 4.2.6.8 and 6.1.1.4'
    'O' 'O' 0.0106 0.0060
                         'International Tables Vol C Tables 4.2.6.8 and 6.1.1.4'
_computing_data_collection     'SMART (Bruker, 2003)'
_computing_cell_refinement     'SAINT-Plus (Bruker, 2003)'
_computing_data_reduction     'SAINT-Plus (Bruker, 2003)'
_computing_structure_solution     'SHELXS97 (Sheldrick, 2008)'
_computing_structure_refinement     'SHELXL97 (Sheldrick, 2008)'
_computing_molecular_graphics
;
Mercury (Macrae <i>et al.</i>,  2008) and OSCAIL X, (McArdle,
2008)
;
_computing_publication_material
;
enCIFer (Allen <i>et al.</i>,  2004), publCIF (Westrip, 2009)
and PLATON (Spek, 2009)
;
loop_
    _atom_site_type_symbol
    _atom_site_label
    _atom_site_fract_x
    _atom_site_fract_y
    _atom_site_fract_z
    _atom_site_U_iso_or_equiv
    _atom_site_adp_type
    _atom_site_calc_flag
    _atom_site_refinement_flags
    _atom_site_occupancy
    _atom_site_disorder_assembly
    _atom_site_disorder_group
    O O1 0.84105(9) 0.07745(5) 0.51445(7) 0.01803(16) Uani d . 1 . .
    N N3 0.82573(10) 0.08267(6) 0.29241(8) 0.01461(16) Uani d . 1 . .
    N N2 0.76980(11) 0.03010(6) 0.38528(9) 0.01838(18) Uani d . 1 . .
    C C4 0.92672(12) 0.16064(7) 0.34726(10) 0.01603(18) Uani d . 1 . .
    H H4 0.9791 0.2067 0.2959 0.021 Uiso calc R 1 . .
    C C5 0.94005(12) 0.16089(7) 0.49604(10) 0.01573(18) Uani d . 1 . .
    O O5 1.01261(10) 0.21147(6) 0.59934(8) 0.01993(16) Uani d . 1 . .
    C C11 0.78190(12) 0.04762(7) 0.14601(9) 0.01569(18) Uani d . 1 . .
    C C12 0.67371(12) 0.10348(7) 0.03402(10) 0.01569(18) Uani d . 1 . .
    N N12 0.59485(11) 0.19068(6) 0.06408(8) 0.01579(16) Uani d . 1 . .
    H H12 0.579(2) 0.1987(11) 0.1492(16) 0.024(3) Uiso d . 1 . .
    C C13 0.63770(14) 0.06464(8) -0.10516(10) 0.0210(2) Uani d . 1 . .
    H H13 0.5644 0.1005 -0.1853 0.027 Uiso calc R 1 . .
    C C14 0.70713(15) -0.02531(8) -0.12794(11) 0.0231(2) Uani d . 1 . .
    H H14 0.6820 -0.0503 -0.2242 0.030 Uiso calc R 1 . .
    C C15 0.81211(14) -0.08014(8) -0.01474(11) 0.0219(2) Uani d . 1 . .
    H H15 0.8582 -0.1425 -0.0322 0.028 Uiso calc R 1 . .
    C C16 0.84924(13) -0.04322(7) 0.12408(11) 0.01917(19) Uani d . 1 . .
    H H16 0.9207 -0.0800 0.2040 0.025 Uiso calc R 1 . .
    C C17 0.52287(12) 0.26254(7) -0.03227(10) 0.01474(17) Uani d . 1 . .
    O O17A 0.53832(10) 0.26491(6) -0.15559(7) 0.02026(16) Uani d . 1 . .
    C C18 0.42424(13) 0.34120(8) 0.02328(10) 0.01933(19) Uani d . 1 . .
    H H18A 0.5042 0.3972 0.0544 0.025 Uiso calc R 1 . .
    H H18B 0.3858 0.3162 0.1050 0.025 Uiso calc R 1 . .
    H H18C 0.3184 0.3615 -0.0534 0.025 Uiso calc R 1 . .
loop_
    _atom_site_aniso_label
    _atom_site_aniso_U_11
    _atom_site_aniso_U_22
    _atom_site_aniso_U_33
    _atom_site_aniso_U_12
    _atom_site_aniso_U_13
    _atom_site_aniso_U_23
    O1 0.0216(3) 0.0193(4) 0.0135(3) -0.0025(3) 0.0055(2) 0.0016(2)
    N3 0.0158(3) 0.0144(4) 0.0133(3) 0.0005(3) 0.0036(3) 0.0016(3)
    N2 0.0218(4) 0.0187(4) 0.0148(3) -0.0033(3) 0.0053(3) 0.0015(3)
    C4 0.0183(4) 0.0157(4) 0.0143(4) -0.0019(3) 0.0049(3) 0.0007(3)
    C5 0.0166(4) 0.0155(4) 0.0155(4) 0.0016(3) 0.0051(3) 0.0020(3)
    O5 0.0242(3) 0.0201(4) 0.0155(3) -0.0006(3) 0.0055(3) -0.0021(3)
    C11 0.0169(4) 0.0170(4) 0.0130(4) -0.0004(3) 0.0038(3) -0.0013(3)
    C12 0.0174(4) 0.0159(4) 0.0137(4) 0.0007(3) 0.0043(3) -0.0008(3)
    N12 0.0201(4) 0.0167(4) 0.0108(3) 0.0029(3) 0.0047(3) 0.0003(3)
    C13 0.0250(5) 0.0219(5) 0.0144(4) 0.0030(4) 0.0027(3) -0.0028(3)
    C14 0.0282(5) 0.0223(5) 0.0186(4) 0.0013(4) 0.0060(4) -0.0062(4)
    C15 0.0243(5) 0.0175(5) 0.0244(5) 0.0015(3) 0.0074(4) -0.0042(4)
    C16 0.0201(4) 0.0160(5) 0.0208(4) 0.0016(3) 0.0047(3) 0.0004(3)
    C17 0.0148(4) 0.0163(4) 0.0130(4) -0.0016(3) 0.0037(3) 0.0000(3)
    O17A 0.0294(4) 0.0199(4) 0.0130(3) -0.0011(3) 0.0084(3) 0.0009(3)
    C18 0.0219(4) 0.0201(5) 0.0174(4) 0.0059(3) 0.0078(3) 0.0027(3)
_geom_special_details
;
 All s.u.'s (except the s.u. in the dihedral angle between two l.s. planes)
 are estimated using the full covariance matrix. The cell s.u.'s are taken
 into account individually in the estimation of s.u.'s in distances, angles
 and torsion angles; correlations between s.u.'s in cell parameters are only
 used when they are defined by crystal symmetry. An approximate (isotropic)
 treatment of cell s.u.'s is used for estimating s.u.'s involving l.s. planes.
 Least--Squares Planes. Sydnone Ring. Defining atoms: O1 0.004(1)\%A,
 N2 -0.003(1)\%A, N3 0.000(1)\%A, C4 0.003(1)\%A, C5 -0.004(1)\%A; other atoms:
 O5 0.002(1)\%A, C11 0.081(1)\%A. Phenyl Ring. Defining atoms: C11 0.009(1)\%A,
 C12 -0.004(1)\%A, C13 -0.003(1)\%A, C14 0.006(1)\%A, C15 -0.002(1)\%A,
 C16 -0.006(1)\%A; other atoms: O17A 0.710(1)\%A, N12 -0.120(1)\%A,
 C17 0.159(1)\%A, C18 -0.233(1)\%A.
;
loop_
    _geom_bond_atom_site_label_1
    _geom_bond_atom_site_label_2
    _geom_bond_site_symmetry_2
    _geom_bond_distance
    _geom_bond_publ_flag
    O1 N2 . 1.3801(10) ?
    O1 C5 . 1.4158(12) ?
    N3 N2 . 1.3150(11) ?
    N3 C4 . 1.3440(12) ?
    N3 C11 . 1.4437(12) ?
    C4 C5 . 1.4136(12) ?
    C4 H4 . 0.9600 ?
    C5 O5 . 1.2181(12) ?
    C11 C16 . 1.3897(14) ?
    C11 C12 . 1.3994(13) ?
    C12 C13 . 1.4018(13) ?
    C12 N12 . 1.4093(12) ?
    N12 C17 . 1.3649(12) ?
    N12 H12 . 0.871(15) ?
    C13 C14 . 1.3878(15) ?
    C13 H13 . 0.9600 ?
    C14 C15 . 1.3897(15) ?
    C14 H14 . 0.9600 ?
    C15 C16 . 1.3883(14) ?
    C15 H15 . 0.9600 ?
    C16 H16 . 0.9600 ?
    C17 O17A . 1.2314(11) ?
    C17 C18 . 1.5041(14) ?
    C18 H18A . 0.9800 ?
    C18 H18B . 0.9800 ?
    C18 H18C . 0.9800 ?
loop_
    _geom_angle_atom_site_label_1
    _geom_angle_atom_site_label_2
    _geom_angle_atom_site_label_3
    _geom_angle_site_symmetry_1
    _geom_angle_site_symmetry_3
    _geom_angle
    _geom_angle_publ_flag
    N2 O1 C5 . . 111.17(7) ?
    N2 N3 C4 . . 115.61(8) ?
    N2 N3 C11 . . 117.04(8) ?
    C4 N3 C11 . . 127.23(8) ?
    N3 N2 O1 . . 103.62(7) ?
    N3 C4 C5 . . 105.91(8) ?
    N3 C4 H4 . . 127.0 ?
    C5 C4 H4 . . 127.0 ?
    O5 C5 C4 . . 136.32(9) ?
    O5 C5 O1 . . 120.00(8) ?
    C4 C5 O1 . . 103.68(8) ?
    C16 C11 C12 . . 122.84(9) ?
    C16 C11 N3 . . 116.89(8) ?
    C12 C11 N3 . . 120.26(8) ?
    C11 C12 C13 . . 116.86(9) ?
    C11 C12 N12 . . 120.37(8) ?
    C13 C12 N12 . . 122.58(8) ?
    C17 N12 C12 . . 126.20(8) ?
    C17 N12 H12 . . 114.7(10) ?
    C12 N12 H12 . . 118.8(10) ?
    C14 C13 C12 . . 120.52(9) ?
    C14 C13 H13 . . 119.7 ?
    C12 C13 H13 . . 119.7 ?
    C13 C14 C15 . . 121.59(9) ?
    C13 C14 H14 . . 119.2 ?
    C15 C14 H14 . . 119.2 ?
    C16 C15 C14 . . 118.90(9) ?
    C16 C15 H15 . . 120.6 ?
    C14 C15 H15 . . 120.6 ?
    C15 C16 C11 . . 119.27(9) ?
    C15 C16 H16 . . 120.4 ?
    C11 C16 H16 . . 120.4 ?
    O17A C17 N12 . . 123.33(9) ?
    O17A C17 C18 . . 121.46(9) ?
    N12 C17 C18 . . 115.21(8) ?
    C17 C18 H18A . . 109.5 ?
    C17 C18 H18B . . 109.5 ?
    H18A C18 H18B . . 109.5 ?
    C17 C18 H18C . . 109.5 ?
    H18A C18 H18C . . 109.5 ?
    H18B C18 H18C . . 109.5 ?
loop_
    _geom_torsion_atom_site_label_1
    _geom_torsion_atom_site_label_2
    _geom_torsion_atom_site_label_3
    _geom_torsion_atom_site_label_4
    _geom_torsion_site_symmetry_1
    _geom_torsion_site_symmetry_2
    _geom_torsion_site_symmetry_3
    _geom_torsion_site_symmetry_4
    _geom_torsion
    _geom_torsion_publ_flag
    C4 N3 N2 O1 . . . . -0.25(11) ?
    C11 N3 N2 O1 . . . . 176.13(7) ?
    C5 O1 N2 N3 . . . . 0.65(10) ?
    N2 N3 C4 C5 . . . . -0.24(11) ?
    C11 N3 C4 C5 . . . . -176.19(8) ?
    N3 C4 C5 O5 . . . . 179.52(11) ?
    N3 C4 C5 O1 . . . . 0.61(10) ?
    N2 O1 C5 O5 . . . . -179.93(8) ?
    N2 O1 C5 C4 . . . . -0.80(10) ?
    N2 N3 C11 C16 . . . . -60.99(12) ?
    C4 N3 C11 C16 . . . . 114.91(11) ?
    N2 N3 C11 C12 . . . . 117.94(10) ?
    C4 N3 C11 C12 . . . . -66.16(13) ?
    C16 C11 C12 C13 . . . . -1.34(15) ?
    N3 C11 C12 C13 . . . . 179.79(9) ?
    C16 C11 C12 N12 . . . . 173.82(9) ?
    N3 C11 C12 N12 . . . . -5.04(14) ?
    C11 C12 N12 C17 . . . . 163.84(9) ?
    C13 C12 N12 C17 . . . . -21.28(15) ?
    C11 C12 C13 C14 . . . . 0.22(15) ?
    N12 C12 C13 C14 . . . . -174.83(10) ?
    C12 C13 C14 C15 . . . . 0.73(17) ?
    C13 C14 C15 C16 . . . . -0.59(17) ?
    C14 C15 C16 C11 . . . . -0.50(16) ?
    C12 C11 C16 C15 . . . . 1.51(15) ?
    N3 C11 C16 C15 . . . . -179.60(9) ?
    C12 N12 C17 O17A . . . . -9.29(15) ?
    C12 N12 C17 C18 . . . . 171.74(9) ?
loop_
    _geom_hbond_atom_site_label_D
    _geom_hbond_atom_site_label_H
    _geom_hbond_atom_site_label_A
    _geom_hbond_site_symmetry_A
    _geom_hbond_distance_DH
    _geom_hbond_distance_HA
    _geom_hbond_distance_DA
    _geom_hbond_angle_DHA
    _geom_hbond_publ_flag
    N12 H12 O17A 4_566 0.876(15) 2.056(15) 2.9272(10) 173.2(14) y
    C4 H4 O5 4_565 0.96 2.28 3.1860(12) 156 y
    C13 H13 O17A 1_555 0.96 2.29 2.8587(14) 117 y
    C15 H15 O5 2_745 0.96 2.41 3.3612(14) 173 y
    C16 H16 O5 3_756 0.96 2.57 3.4700(13) 157 y
    C18 H18B O17A 4_566 0.98 2.54 3.3201(12) 136 y
data_global
_journal_date_recd_electronic     2009-02-05
_journal_date_accepted     2009-02-11
_journal_name_full     'Acta Crystallographica, Section E'
_journal_year     2009
_journal_volume     65
_journal_issue      3
_journal_page_first     o554
_journal_page_last     o555
_journal_paper_category     QO
_journal_coeditor_code     RK2130
_publ_contact_author_name     'David A Grossie'
_publ_contact_author_address
;
 Department of Chemistry Wright State University 3640 Colonel Glenn Hwy.
 Dayton Ohio 45435 USA
;
_publ_contact_author_email     david.grossie@wright.edu
_publ_contact_author_fax     9377752717
_publ_contact_author_phone     9377752210
_publ_section_title
;
3-(2-Acetamidophenyl)sydnone
;
loop_
    _publ_author_name
    _publ_author_footnote
    _publ_author_address
    'Grossie, David A.' .
;
Department of Chemistry
Wright State University
3640 Colonel Glenn Hwy
Dayton
Ohio 45435
USA
;
    'Turnbull, Kenneth' .
;
Department of Chemistry
Wright State University
3640 Colonel Glenn Hwy
Dayton
Ohio 45435
USA
;
    'Felix-Balderrama, Sandra' .
;
Department of Chemistry
Wright State University
3640 Colonel Glenn Hwy
Dayton
Ohio 45435
USA
;
    'Raghavapuram, Shravanthi' .
;
Department of Chemistry
Wright State University
3640 Colonel Glenn Hwy
Dayton
Ohio 45435
USA
;
