# Supplementary material for: 3-(2-Acetamido­phen­yl)sydnone
Source: Acta Crystallogr Sect E Struct Rep Online. 2009 Feb 21;65(Pt 3):o554–5. doi: 10.1107/S1600536809005066 (PMC2968512; doi:10.1107/S1600536809005066)
Supplement: Supplementary file 2 [file e-65-0o554-Isup2.hkl]

# 
# h,k,l, Fc-squared, Fo-squared, sigma(Fo-squared) and status flag 
# 
data_I
_shelx_title ' 08dg19 in P2(1)/c' 
_shelx_refln_list_code          4 
_shelx_F_calc_maximum      151.10 
_exptl_crystal_F_000       456.00 
_reflns_d_resolution_high  0.6715 
 
loop_ 
 _symmetry_equiv_pos_as_xyz 
 'x, y, z' 
 '-x, y+1/2, -z+1/2' 
 '-x, -y, -z' 
 'x, -y-1/2, z-1/2' 
 
_cell_length_a     7.7348 
_cell_length_b    13.7212 
_cell_length_c     9.6698 
_cell_angle_alpha  90.000 
_cell_angle_beta  106.083 
_cell_angle_gamma  90.000 
 
_shelx_F_squared_multiplier     1.000 
 
loop_ 
 _refln_index_h 
 _refln_index_k 
 _refln_index_l 
 _refln_F_squared_calc 
 _refln_F_squared_meas 
 _refln_F_squared_sigma 
 _refln_observed_status 
   1   0   0        3.64        2.81      0.37 o 
   2   0   0       53.04       50.63      1.85 o 
   3   0   0     1400.87     1420.59     13.63 o 
   4   0   0       13.82       13.78      0.85 o 
   5   0   0      753.09      730.56      8.53 o 
   6   0   0      314.27      331.04      5.23 o 
   7   0   0        0.05        0.29      1.47 o 
   8   0   0      199.19      209.02      6.14 o 
   9   0   0       29.16       29.38      1.88 o 
  10   0   0        7.22        6.37      0.93 o 
   1   1   0     3240.38     3126.89     31.89 o 
   2   1   0       70.47       71.06      0.84 o 
   3   1   0     1541.26     1566.64     10.53 o 
   4   1   0      151.67      123.26      1.73 o 
   5   1   0      164.23      170.40      2.27 o 
   6   1   0        9.66        8.61      0.73 o 
   7   1   0       89.38       94.22      1.72 o 
   8   1   0      146.31      149.08      2.68 o 
   9   1   0        3.16        1.00      0.47 o 
  10   1   0      130.72      140.33      5.95 o 
   0   2   0      268.96      263.77      2.77 o 
   1   2   0     2098.03     2007.99     11.52 o 
   2   2   0    22829.98    22395.62    455.98 o 
   3   2   0      680.96      665.41      4.49 o 
   4   2   0      461.89      488.27      3.74 o 
   5   2   0       26.76       35.34      0.89 o 
   6   2   0      124.92      137.47      1.94 o 
   7   2   0       17.51       17.60      0.82 o 
   8   2   0        2.66        2.35      0.54 o 
   9   2   0        0.95        1.10      0.62 o 
  10   2   0       14.81       18.02      1.71 o 
   1   3   0     1870.93     1863.61     11.09 o 
   2   3   0      759.45      751.57      4.77 o 
   3   3   0      611.25      653.79      4.96 o 
   4   3   0      149.10      167.84      1.83 o 
   5   3   0      615.72      640.79      4.91 o 
   6   3   0      612.82      601.52      4.91 o 
   7   3   0        0.01        0.27      0.31 o 
   8   3   0        3.59        2.92      0.56 o 
   9   3   0        0.06        0.11      0.65 o 
  10   3   0       46.65       48.79      2.52 o 
   0   4   0      248.59      279.80      3.23 o 
   1   4   0      971.92      970.11      6.60 o 
   2   4   0      254.64      235.56      1.94 o 
   3   4   0       82.58       89.95      1.48 o 
   4   4   0     1641.59     1624.64     10.08 o 
   5   4   0        2.01        3.59      0.40 o 
   6   4   0        4.19        5.81      0.52 o 
   7   4   0       15.53       18.81      1.36 o 
   8   4   0      280.08      278.92      6.57 o 
   9   4   0       39.85       39.56      2.30 o 
  10   4   0        7.57        8.72      3.74 o 
   1   5   0      776.89      800.76      5.68 o 
   2   5   0      859.10      917.95      5.85 o 
   3   5   0       69.22       66.47      1.01 o 
   4   5   0     2515.13     2542.72     15.15 o 
   5   5   0       20.85       18.67      0.69 o 
   6   5   0       10.22       11.42      0.75 o 
   7   5   0        3.30        5.68      1.07 o 
   8   5   0      212.03      222.98      5.26 o 
   9   5   0      112.46      109.76      4.68 o 
  10   5   0       11.67       10.68      1.42 o 
   0   6   0     1677.58     1772.64     16.56 o 
   1   6   0      188.39      209.74      2.08 o 
   2   6   0      273.16      328.27      3.47 o 
   3   6   0     2095.55     2095.94     12.56 o 
   4   6   0        0.04        0.46      0.20 o 
   5   6   0       21.39       22.69      0.76 o 
   6   6   0     1931.28     1910.99     16.37 o 
   7   6   0        0.00        0.42      0.56 o 
   8   6   0        6.82        5.79      1.12 o 
   9   6   0        0.46        1.06      0.94 o 
  10   6   0        9.63        7.50      1.37 o 
   1   7   0       21.69       34.77      0.79 o 
   2   7   0      247.29      259.42      2.54 o 
   3   7   0       46.43       35.06      0.78 o 
   4   7   0       45.02       50.99      1.01 o 
   5   7   0      253.86      251.57      4.57 o 
   6   7   0     1039.31     1061.47     10.43 o 
   7   7   0      468.53      460.43      6.10 o 
   8   7   0       35.53       32.40      3.89 o 
   9   7   0       41.82       43.99      2.60 o 
  10   7   0       11.72        8.51      1.72 o 
   0   8   0     1772.98     1967.94     18.62 o 
   1   8   0      753.17      768.90      7.93 o 
   2   8   0      280.20      291.85      2.86 o 
   3   8   0        7.16        8.29      0.46 o 
   4   8   0      537.89      478.25      4.56 o 
   5   8   0      868.23      856.19      8.71 o 
   6   8   0        1.35        1.52      0.70 o 
   7   8   0        3.10        1.59      0.68 o 
   8   8   0        0.01        2.17      1.59 o 
   9   8   0       56.87       55.55      2.90 o 
   1   9   0      344.84      367.39      3.95 o 
   2   9   0       47.02       45.61      1.25 o 
   3   9   0       81.88       70.19      2.27 o 
   4   9   0        6.13        4.93      0.99 o 
   5   9   0      895.58      863.25     11.19 o 
   6   9   0       76.00       70.32      2.21 o 
   7   9   0        0.00        0.01      0.59 o 
   8   9   0      434.15      444.56     19.71 o 
   9   9   0       26.61       27.39      2.29 o 
   0  10   0      273.46      287.75      4.91 o 
   1  10   0       20.71       14.35      0.64 o 
   2  10   0       20.94       17.41      0.88 o 
   3  10   0      338.48      334.01      5.50 o 
   4  10   0       13.42       14.60      1.35 o 
   5  10   0       81.19       68.47      2.66 o 
   6  10   0      155.76      148.18      4.15 o 
   7  10   0      112.66      109.71      3.74 o 
   8  10   0        2.09        1.31      1.53 o 
   9  10   0        0.57        1.88      0.79 o 
   1  11   0       66.99       71.26      1.47 o 
   2  11   0      306.39      294.39      3.80 o 
   3  11   0      164.85      151.80      3.56 o 
   4  11   0      171.54      155.38      3.89 o 
   5  11   0        2.87        3.45      1.42 o 
   6  11   0        4.85        4.01      1.03 o 
   7  11   0      128.27      133.07      4.25 o 
   8  11   0        2.16        3.02      0.97 o 
   0  12   0      250.89      274.38      4.40 o 
   1  12   0        9.68       10.45      0.75 o 
   2  12   0       63.87       59.10      2.14 o 
   3  12   0      316.87      289.12      5.31 o 
   4  12   0      141.43      135.75      3.68 o 
   5  12   0       22.82       20.71      1.72 o 
   6  12   0        1.51        1.60      0.82 o 
   7  12   0       28.37       27.29      2.21 o 
   8  12   0      261.10      275.36      6.72 o 
   1  13   0       15.95       13.97      0.86 o 
   2  13   0       85.60       85.85      3.43 o 
   3  13   0       60.29       65.16      2.55 o 
   4  13   0        3.10        5.14      1.02 o 
   5  13   0       23.88       22.09      1.81 o 
   6  13   0        1.24        1.91      0.77 o 
   7  13   0       91.89       93.30      6.09 o 
   8  13   0        1.81        5.70      0.84 o 
   0  14   0        4.56        3.11      1.03 o 
   1  14   0      213.36      203.17      5.79 o 
   2  14   0       49.11       45.52      1.96 o 
   3  14   0        0.07        0.72      0.58 o 
   4  14   0       18.81       20.50      1.70 o 
   5  14   0       95.49      102.55      5.40 o 
   6  14   0       79.03       86.77      9.38 o 
   7  14   0        7.88        8.56      1.47 o 
   1  15   0        2.73        2.07      1.03 o 
   2  15   0      358.29      346.25      8.53 o 
   3  15   0        2.90        3.11      0.83 o 
   4  15   0        5.18        6.05      1.06 o 
   5  15   0      102.49      109.99      3.74 o 
   6  15   0        1.01        1.41      0.95 o 
   7  15   0        7.10       11.26      1.88 o 
   2  16   0        2.08        1.29      1.14 o 
   3  16   0        2.03        2.43      1.48 o 
   4  16   0       57.49       64.64      2.75 o 
   5  16   0        4.36        4.28      1.31 o 
   6  16   0        1.27        1.48      0.70 o 
   3  17   0       59.16       65.32      3.97 o 
   4  17   0      273.56      283.17      8.70 o 
   5  17   0       87.99      102.54      3.69 o 
   4  18   0        0.03        0.82      1.21 o 
 -10   1   1       10.70        9.13      1.48 o 
  -9   1   1       19.99       21.19      1.31 o 
  -8   1   1        3.39        3.62      0.53 o 
  -7   1   1       24.98       28.90      0.99 o 
  -6   1   1        1.85        0.55      0.39 o 
  -5   1   1       76.78       72.53      1.36 o 
  -4   1   1      196.45      231.08      9.94 o 
  -3   1   1      668.72      663.27      4.89 o 
  -2   1   1     8104.70     8038.43     58.20 o 
  -1   1   1     6138.06     6166.78     59.84 o 
   0   1   1      143.54      138.02      1.14 o 
   1   1   1       89.61       84.99      1.01 o 
   2   1   1      194.85      171.73      1.64 o 
   3   1   1      348.08      343.91      3.25 o 
   4   1   1     1180.41     1227.30      7.93 o 
   5   1   1        3.79        3.43      0.39 o 
   6   1   1      311.31      331.17      3.90 o 
   7   1   1        0.21        0.74      0.44 o 
   8   1   1        5.62        5.06      0.66 o 
   9   1   1        4.84        3.05      0.55 o 
  10   1   1       53.06       57.63      2.91 o 
 -10   2   1      286.00      288.61      9.01 o 
  -9   2   1       17.52       16.66      1.58 o 
  -8   2   1      173.38      176.82      2.88 o 
  -7   2   1      303.86      315.16      3.33 o 
  -6   2   1       13.03       16.93      0.72 o 
  -5   2   1        8.79        9.08      1.11 o 
  -4   2   1      138.45      132.22      1.53 o 
  -3   2   1       32.75       33.31      0.64 o 
  -2   2   1    15845.72    15471.86     98.19 o 
  -1   2   1       67.69       73.73      1.95 o 
   0   2   1     1872.84     1826.68     17.42 o 
   1   2   1      666.13      628.88      6.28 o 
   2   2   1     5500.47     5555.30     37.52 o 
   3   2   1      534.14      541.50      4.47 o 
   4   2   1        6.96        7.18      0.44 o 
   5   2   1        1.36        0.95      0.29 o 
   6   2   1       21.18       20.50      0.86 o 
   7   2   1       12.02        9.87      0.85 o 
   8   2   1       29.93       29.62      1.27 o 
   9   2   1        0.18        0.39      0.85 o 
  10   2   1      121.93      135.68      7.20 o 
 -11   3   1        9.93       11.86      1.45 o 
 -10   3   1       66.52       77.36      3.13 o 
  -9   3   1       76.93       72.56      4.00 o 
  -8   3   1       12.15       13.57      1.13 o 
  -7   3   1       15.02       13.94      0.74 o 
  -6   3   1        4.84        5.98      0.49 o 
  -5   3   1        0.24        0.05      0.22 o 
  -4   3   1      784.11      837.93      5.64 o 
  -3   3   1     1794.79     1801.94     14.88 o 
  -2   3   1      181.18      190.87      2.13 o 
  -1   3   1     1080.56     1124.56      9.07 o 
   0   3   1     4012.85     4068.23     26.33 o 
   1   3   1      565.57      560.81      4.10 o 
   2   3   1     3079.86     3083.77     17.59 o 
   3   3   1      309.98      326.60      2.69 o 
   4   3   1       56.47       63.88      1.10 o 
   5   3   1      151.95      160.51      2.00 o 
   6   3   1       19.93       20.43      0.81 o 
   7   3   1        7.06        6.52      0.71 o 
   8   3   1      114.19      111.53      2.37 o 
   9   3   1        0.30        1.05      0.68 o 
  10   3   1        3.64        3.34      0.98 o 
 -10   4   1        1.92        2.19      1.76 o 
  -9   4   1       83.64       89.73      3.30 o 
  -8   4   1      633.04      651.81      7.67 o 
  -7   4   1        1.22        0.94      0.79 o 
  -6   4   1      112.20      120.95      1.76 o 
  -5   4   1      660.58      693.75      5.12 o 
  -4   4   1     4528.84     4824.18     27.39 o 
  -3   4   1        4.10        3.09      0.25 o 
  -2   4   1     2873.15     2951.74     24.02 o 
  -1   4   1      585.72      583.89      3.99 o 
   0   4   1       64.65       61.47      0.96 o 
   1   4   1     3983.67     3956.61     44.72 o 
   2   4   1      325.93      320.75      3.29 o 
   3   4   1        1.36        1.78      0.27 o 
   4   4   1      280.44      301.97      2.77 o 
   5   4   1        1.76        4.71      0.82 o 
   6   4   1        8.15        7.15      0.62 o 
   7   4   1        1.04        1.61      0.47 o 
   8   4   1      386.39      397.46      8.86 o 
   9   4   1        1.85        0.49      0.80 o 
  10   4   1       60.07       62.09      4.43 o 
 -10   5   1       11.03       12.24      1.49 o 
  -9   5   1      251.17      274.55      6.14 o 
  -8   5   1       27.44       33.15      1.62 o 
  -7   5   1      288.38      285.22      4.38 o 
  -6   5   1      145.98      149.65      2.30 o 
  -5   5   1      177.58      151.54      1.83 o 
  -4   5   1      328.07      359.70      3.21 o 
  -3   5   1     1685.76     1729.02     15.91 o 
  -2   5   1       17.43       16.81      0.43 o 
  -1   5   1      182.22      188.63      1.74 o 
   0   5   1      927.04      997.67      6.88 o 
   1   5   1       57.37       56.24      0.95 o 
   2   5   1      738.31      705.94      6.32 o 
   3   5   1       16.85       14.75      0.54 o 
   4   5   1      630.71      651.79      4.87 o 
   5   5   1      145.63      159.20      2.04 o 
   6   5   1        6.34        6.20      0.55 o 
   7   5   1       49.91       52.98      1.80 o 
   8   5   1        2.83        3.03      0.92 o 
   9   5   1       32.22       34.50      2.39 o 
  10   5   1       11.09        9.27      1.29 o 
 -10   6   1       14.01       14.10      1.90 o 
  -9   6   1        1.20        2.25      0.85 o 
  -8   6   1        0.04        0.43      0.67 o 
  -7   6   1      224.03      229.21      3.95 o 
  -6   6   1       47.32       40.03      1.61 o 
  -5   6   1       16.60       19.14      1.09 o 
  -4   6   1      357.39      353.85      3.57 o 
  -3   6   1        5.36        5.46      0.54 o 
  -2   6   1      478.88      545.74      5.54 o 
  -1   6   1     2070.29     2221.82     14.45 o 
   0   6   1      283.93      287.95      2.60 o 
   1   6   1       84.51      103.42      1.40 o 
   2   6   1      108.86      104.53      1.76 o 
   3   6   1      726.89      743.01      5.90 o 
   4   6   1       88.81       86.04      1.49 o 
   5   6   1       12.89       13.72      0.67 o 
   6   6   1      865.80      848.43      6.53 o 
   7   6   1       10.69        6.75      1.24 o 
   8   6   1       32.61       35.66      4.20 o 
   9   6   1       32.40       29.69      4.66 o 
  10   6   1        7.13        4.13      1.71 o 
 -10   7   1        0.00        0.30      0.60 o 
  -9   7   1        0.77        0.77      0.74 o 
  -8   7   1      199.28      187.48      3.78 o 
  -7   7   1      536.62      528.27      6.67 o 
  -6   7   1      263.12      258.04      5.56 o 
  -5   7   1       18.61       20.84      1.38 o 
  -4   7   1        1.13        1.36      0.47 o 
  -3   7   1      147.14      170.46      2.07 o 
  -2   7   1      316.33      347.70      2.97 o 
  -1   7   1      761.12      784.81      5.78 o 
   0   7   1       35.03       53.55      0.98 o 
   1   7   1        2.35        2.18      0.34 o 
   2   7   1       32.09       36.01      0.89 o 
   3   7   1       63.59       63.62      1.26 o 
   4   7   1      740.70      722.04      6.07 o 
   5   7   1       67.99       71.57      1.37 o 
   6   7   1      484.25      487.10      6.03 o 
   7   7   1       24.57       23.54      1.90 o 
   8   7   1       16.00       13.91      1.64 o 
   9   7   1        0.82       -0.97      0.97 o 
 -10   8   1        0.00        1.18      1.37 o 
  -9   8   1       15.86       11.92      1.60 o 
  -8   8   1        6.12        7.53      1.01 o 
  -7   8   1       15.33       16.05      1.26 o 
  -6   8   1      335.88      310.17      4.67 o 
  -5   8   1       32.91       32.38      1.45 o 
  -4   8   1      629.84      613.96      6.60 o 
  -3   8   1      557.20      540.08      4.70 o 
  -2   8   1       45.30       36.02      0.87 o 
  -1   8   1      114.36      102.70      1.42 o 
   0   8   1       71.69       71.75      1.21 o 
   1   8   1      545.81      604.07      6.14 o 
   2   8   1       15.03       13.83      0.63 o 
   3   8   1      352.68      363.46      5.07 o 
   4   8   1     2439.39     2419.55     16.64 o 
   5   8   1       16.81       16.38      1.48 o 
   6   8   1       22.86       19.56      1.72 o 
   7   8   1       89.30       91.67      3.37 o 
   8   8   1        7.64        6.54      1.84 o 
   9   8   1       30.14       32.21      2.40 o 
  -9   9   1       71.30       75.00      6.28 o 
  -8   9   1      151.96      147.02      3.69 o 
  -7   9   1       39.29       40.28      1.82 o 
  -6   9   1       68.32       61.92      2.76 o 
  -5   9   1       56.92       50.62      1.78 o 
  -4   9   1      151.28      152.13      2.88 o 
  -3   9   1       32.38       41.31      1.72 o 
  -2   9   1       89.35      100.15      1.79 o 
  -1   9   1      179.33      201.27      2.24 o 
   0   9   1       22.50       19.83      0.69 o 
   1   9   1        0.24        0.52      0.24 o 
   2   9   1      453.36      424.69      4.65 o 
   3   9   1      166.93      167.19      2.28 o 
   4   9   1      105.90      105.86      2.29 o 
   5   9   1      102.85       92.86      3.04 o 
   6   9   1      212.59      216.11      6.52 o 
   7   9   1       18.01       13.79      1.61 o 
   8   9   1      181.82      175.92      5.05 o 
   9   9   1        7.47        6.00      1.33 o 
  -9  10   1        0.92        1.30      0.72 o 
  -8  10   1       77.28       81.61      2.66 o 
  -7  10   1       43.44       44.92      1.91 o 
  -6  10   1       17.42       20.19      1.36 o 
  -5  10   1      301.91      295.85      5.93 o 
  -4  10   1      156.23      132.05      3.42 o 
  -3  10   1        1.25        0.68      0.56 o 
  -2  10   1      767.52      809.01      8.50 o 
  -1  10   1      385.10      382.88      4.95 o 
   0  10   1       29.78       23.93      0.78 o 
   1  10   1      415.21      411.38      3.92 o 
   2  10   1     1231.06     1221.27      9.14 o 
   3  10   1       14.03       10.67      0.86 o 
   4  10   1       12.35       11.70      1.28 o 
   5  10   1        8.37        5.36      1.07 o 
   6  10   1      136.46      139.80      4.07 o 
   7  10   1      145.64      140.25      7.50 o 
   8  10   1        3.61        5.75      1.23 o 
  -8  11   1       40.12       39.86      2.60 o 
  -7  11   1        1.52        0.08      0.85 o 
  -6  11   1       13.28       12.53      1.50 o 
  -5  11   1       63.57       64.02      2.61 o 
  -4  11   1       17.09       14.78      1.39 o 
  -3  11   1       20.82       18.07      1.38 o 
  -2  11   1      262.61      241.86      4.44 o 
  -1  11   1      200.20      215.07      4.56 o 
   0  11   1      116.25      111.74      1.77 o 
   1  11   1      400.33      408.48      4.02 o 
   2  11   1       97.40       92.78      2.04 o 
   3  11   1       71.69       60.51      2.28 o 
   4  11   1      242.58      237.41      4.91 o 
   5  11   1       72.22       62.56      3.41 o 
   6  11   1        1.48        2.73      0.92 o 
   7  11   1        7.54        7.10      1.32 o 
   8  11   1       20.22       23.23      3.21 o 
  -8  12   1        7.27        8.79      1.37 o 
  -7  12   1      116.55      126.62      4.17 o 
  -6  12   1       22.63       26.52      2.01 o 
  -5  12   1        5.83        3.80      1.55 o 
  -4  12   1       46.48       51.12      2.30 o 
  -3  12   1      605.74      567.49      8.77 o 
  -2  12   1       94.33       68.63      2.52 o 
  -1  12   1       15.30       20.84      0.97 o 
   0  12   1       14.43       12.14      0.79 o 
   1  12   1        8.16       11.08      0.85 o 
   2  12   1      106.49      100.75      2.17 o 
   3  12   1       11.03        5.68      0.99 o 
   4  12   1        2.90        4.04      0.94 o 
   5  12   1       18.23       14.77      1.56 o 
   6  12   1       23.32       21.61      1.88 o 
   7  12   1       21.98       24.91      2.17 o 
   8  12   1        4.12        1.07      2.44 o 
  -8  13   1       49.23       48.31      2.76 o 
  -7  13   1      187.18      219.03      5.72 o 
  -6  13   1       37.73       33.97      2.24 o 
  -5  13   1        1.20        2.14      0.90 o 
  -4  13   1       19.60       17.15      1.53 o 
  -3  13   1        0.49        0.79      0.70 o 
  -2  13   1      227.84      225.47      4.50 o 
  -1  13   1       79.17       66.36      2.30 o 
   0  13   1     1082.70     1018.51      9.38 o 
   1  13   1        7.86        7.49      0.73 o 
   2  13   1      125.28      128.00      3.26 o 
   3  13   1      195.58      182.94      4.77 o 
   4  13   1       53.55       49.34      2.31 o 
   5  13   1       67.55       64.39      2.77 o 
   6  13   1       25.80       28.41      2.54 o 
   7  13   1        2.00        1.20      0.81 o 
  -7  14   1       28.96       25.69      2.19 o 
  -6  14   1        2.63        2.58      1.48 o 
  -5  14   1      175.67      188.41      4.86 o 
  -4  14   1        6.99        7.85      1.23 o 
  -3  14   1       95.83       95.29      3.04 o 
  -2  14   1       10.72       10.01      1.16 o 
  -1  14   1      205.17      174.72      3.84 o 
   0  14   1      274.17      267.01      6.70 o 
   1  14   1      342.47      324.23      7.57 o 
   2  14   1       70.39       79.29      2.58 o 
   3  14   1        0.05       -0.11      0.53 o 
   4  14   1        4.31        1.67      1.06 o 
   5  14   1        9.67       10.67      1.46 o 
   6  14   1      130.82      138.34      4.43 o 
   7  14   1       24.33       24.32      2.63 o 
  -7  15   1       61.41       69.48      3.21 o 
  -6  15   1      129.38      136.79      4.43 o 
  -5  15   1       38.28       51.93      2.62 o 
  -4  15   1        0.12       -0.60      0.61 o 
  -3  15   1        1.68        0.48      1.20 o 
  -2  15   1      201.99      193.25      4.38 o 
  -1  15   1        3.78        5.33      1.34 o 
   0  15   1      167.02      179.39      5.46 o 
   1  15   1      290.20      291.72      7.31 o 
   2  15   1      107.39      114.21      4.56 o 
   3  15   1       81.16       83.82      3.06 o 
   4  15   1       30.64       25.77      1.88 o 
   5  15   1        0.67        1.94      0.86 o 
   6  15   1      126.04      134.92      4.38 o 
  -6  16   1        0.25       -0.20      0.70 o 
  -5  16   1      127.44      126.23      4.14 o 
  -4  16   1        9.83        9.78      2.88 o 
  -3  16   1       64.50       69.28      2.72 o 
  -2  16   1      128.33      131.04      5.12 o 
  -1  16   1       37.20       37.93      2.78 o 
   2  16   1       12.76       12.93      1.91 o 
   3  16   1      192.53      206.30      6.80 o 
   4  16   1      110.31      116.65      3.68 o 
   5  16   1       50.25       53.46      2.64 o 
   6  16   1       46.50       52.13      5.93 o 
  -6  17   1       22.17       25.67      2.88 o 
  -5  17   1       16.92       22.25      2.00 o 
  -4  17   1        7.28        6.27      1.03 o 
  -3  17   1       19.73       20.51      2.51 o 
  -2  17   1        2.32        2.57      1.26 o 
   3  17   1       36.03       36.83      2.94 o 
   4  17   1        2.08        1.65      1.44 o 
   5  17   1      133.97      148.96      6.40 o 
  -4  18   1       65.53       72.32      4.47 o 
  -3  18   1        5.26        5.39      1.60 o 
   4  18   1       19.64       29.43      3.07 o 
  -4  19   1       49.25       46.77      3.70 o 
  -9   0   2        1.92        1.89      1.83 o 
  -8   0   2      184.04      205.99      4.25 o 
  -7   0   2      229.08      237.29      8.84 o 
  -6   0   2       44.77       44.70      2.33 o 
  -5   0   2     1547.69     1593.55     15.76 o 
  -4   0   2        0.99        0.49      0.32 o 
  -3   0   2      139.28      175.13      2.50 o 
  -2   0   2        0.06        2.18      0.30 o 
  -1   0   2      312.37      366.83      3.89 o 
   0   0   2    11786.55    11649.67    338.81 o 
   1   0   2     2417.83     2411.68     31.31 o 
   2   0   2      660.27      668.79     10.09 o 
   3   0   2       80.84       79.03      1.90 o 
   4   0   2      378.05      404.86      5.63 o 
   5   0   2      272.68      285.11      3.56 o 
   6   0   2       39.09       44.79      1.96 o 
   7   0   2       40.82       41.99      2.41 o 
   8   0   2        8.71        8.79      1.88 o 
   9   0   2       45.70       46.04      2.36 o 
  10   0   2       63.03       64.79      3.74 o 
 -10   1   2       34.60       37.02      2.36 o 
  -9   1   2       77.64       84.42      2.38 o 
  -8   1   2       11.15       12.58      0.89 o 
  -7   1   2      203.35      214.85      2.88 o 
  -6   1   2        2.02        1.54      0.37 o 
  -5   1   2      510.26      521.23      4.50 o 
  -4   1   2      325.97      366.33      3.24 o 
  -3   1   2     2276.00     2429.28     16.99 o 
  -2   1   2      191.43      218.83      1.89 o 
  -1   1   2      512.34      614.96      4.30 o 
   0   1   2       36.20       36.45      1.55 o 
   1   1   2      194.92      242.88      2.57 o 
   2   1   2        3.63        5.45      0.37 o 
   3   1   2      647.80      668.51      4.65 o 
   4   1   2      149.03      150.68      2.05 o 
   5   1   2      571.21      573.61      5.41 o 
   6   1   2        4.47        5.02      0.68 o 
   7   1   2      113.71      113.42      2.33 o 
   8   1   2       34.05       32.15      1.37 o 
   9   1   2        0.36       -0.37      0.37 o 
  10   1   2       91.53       87.30      3.33 o 
 -10   2   2       16.98       20.55      2.38 o 
  -9   2   2       27.22       30.93      1.57 o 
  -8   2   2       13.01       12.48      0.86 o 
  -7   2   2      234.36      237.65      2.77 o 
  -6   2   2      250.53      255.34      2.68 o 
  -5   2   2      214.30      220.82      2.27 o 
  -4   2   2       13.22       15.07      0.53 o 
  -3   2   2     1546.90     1622.80      9.68 o 
  -2   2   2     3748.26     3952.56     39.46 o 
  -1   2   2      917.71      858.59      5.91 o 
   0   2   2      404.57      358.28      2.48 o 
   1   2   2        3.50        3.30      0.38 o 
   2   2   2       19.98       27.51      0.87 o 
   3   2   2      295.12      312.89      2.91 o 
   4   2   2      270.85      315.59      2.84 o 
   5   2   2       29.52       31.76      0.89 o 
   6   2   2        3.21        4.18      0.59 o 
   7   2   2      169.51      166.71      2.85 o 
   8   2   2       26.02       26.61      1.31 o 
   9   2   2       71.01       72.76      2.42 o 
  10   2   2        8.27        7.69      1.12 o 
 -11   3   2       56.65       53.76      3.28 o 
 -10   3   2       85.29       87.93      3.21 o 
  -9   3   2      102.56      108.42      2.81 o 
  -8   3   2       56.14       56.64      3.11 o 
  -7   3   2       21.72       20.44      0.98 o 
  -6   3   2       98.38      113.12      1.66 o 
  -5   3   2     1036.85     1063.17      7.12 o 
  -4   3   2     1941.61     2157.00     12.84 o 
  -3   3   2      314.79      339.23      3.61 o 
  -2   3   2       32.98       48.04      0.77 o 
  -1   3   2     1754.31     1860.04     10.88 o 
   0   3   2      198.21      197.86      1.63 o 
   1   3   2     1588.48     1692.22     11.22 o 
   2   3   2       70.61       69.07      1.17 o 
   3   3   2      626.05      675.55      4.78 o 
   4   3   2       29.01       37.00      0.87 o 
   5   3   2      129.42      125.54      1.77 o 
   6   3   2        6.93        4.74      0.62 o 
   7   3   2        8.98        8.04      0.79 o 
   8   3   2       83.03       89.58      2.21 o 
   9   3   2        0.01       -0.18      0.65 o 
  10   3   2       19.23       22.70      3.27 o 
 -11   4   2       84.49       82.14      4.34 o 
 -10   4   2       26.83       26.92      2.07 o 
  -9   4   2       10.87       10.93      1.13 o 
  -8   4   2       24.79       23.16      1.38 o 
  -7   4   2       27.67       31.29      1.45 o 
  -6   4   2       92.45       92.12      2.72 o 
  -5   4   2      244.67      245.06      2.38 o 
  -4   4   2      132.83      134.29      1.47 o 
  -3   4   2      282.22      308.57      3.67 o 
  -2   4   2      304.97      334.37      4.43 o 
  -1   4   2      333.03      350.63      3.94 o 
   0   4   2      800.22      821.61      5.82 o 
   1   4   2      108.85       96.25      1.30 o 
   2   4   2      962.05     1055.35      7.66 o 
   3   4   2        8.76        8.79      0.54 o 
   4   4   2       57.14       62.15      1.14 o 
   5   4   2      170.88      171.10      2.14 o 
   6   4   2      102.08      104.92      2.09 o 
   7   4   2       70.50       65.31      1.77 o 
   8   4   2      168.41      177.57      4.50 o 
   9   4   2       60.03       58.11      3.70 o 
  10   4   2        0.78        2.21      1.33 o 
 -10   5   2       94.02       89.74      6.41 o 
  -9   5   2       22.89       24.65      1.53 o 
  -8   5   2       49.39       45.70      2.46 o 
  -7   5   2       56.77       54.01      1.86 o 
  -6   5   2      355.13      380.95      4.97 o 
  -5   5   2       90.15       92.12      1.55 o 
  -4   5   2       13.31       16.78      0.46 o 
  -3   5   2     1193.54     1242.72     10.49 o 
  -2   5   2      486.21      555.10      6.73 o 
  -1   5   2     1970.99     2200.21     15.31 o 
   0   5   2      732.59      726.79      5.34 o 
   1   5   2     1325.78     1504.24     10.26 o 
   2   5   2        9.25       11.17      0.69 o 
   3   5   2      237.72      228.95      2.65 o 
   4   5   2      202.14      206.10      3.62 o 
   5   5   2        0.70        0.92      0.32 o 
   6   5   2       20.76       20.55      1.43 o 
   7   5   2        0.06        0.16      0.39 o 
   8   5   2       34.88       36.62      2.52 o 
   9   5   2       13.89       12.88      1.66 o 
 -10   6   2       12.22       17.22      1.79 o 
  -9   6   2       79.12       82.30      4.05 o 
  -8   6   2       22.83       21.70      1.43 o 
  -7   6   2        5.82        7.72      0.93 o 
  -6   6   2      368.35      349.10      4.81 o 
  -5   6   2      181.39      176.50      4.27 o 
  -4   6   2      450.22      468.91      5.26 o 
  -3   6   2       11.51       14.19      0.79 o 
  -2   6   2     1460.81     1550.55     10.68 o 
  -1   6   2        1.39        1.54      0.73 o 
   0   6   2        1.98        3.65      0.35 o 
   1   6   2      100.90      117.29      1.59 o 
   2   6   2        1.58        1.06      0.34 o 
   3   6   2      412.13      386.42      4.86 o 
   4   6   2      381.38      409.73      4.56 o 
   5   6   2       16.34       14.92      0.85 o 
   6   6   2      399.68      394.23      4.52 o 
   7   6   2       73.75       67.66      5.74 o 
   8   6   2       22.47       22.32      2.88 o 
   9   6   2       19.05       18.81      2.63 o 
 -10   7   2       12.92       15.16      1.72 o 
  -9   7   2        3.63        2.62      0.84 o 
  -8   7   2        7.49        7.74      1.16 o 
  -7   7   2        9.71        9.68      1.11 o 
  -6   7   2       44.97       49.90      1.82 o 
  -5   7   2       45.84       46.12      1.81 o 
  -4   7   2       30.79       35.96      1.33 o 
  -3   7   2        2.80        3.59      0.53 o 
  -2   7   2      526.01      555.24      6.62 o 
  -1   7   2      963.23     1055.46      9.96 o 
   0   7   2      159.45      176.14      2.00 o 
   1   7   2      889.63      878.96      6.66 o 
   2   7   2       39.40       42.71      1.04 o 
   3   7   2       17.84       23.36      0.89 o 
   4   7   2      169.13      161.43      2.38 o 
   5   7   2        0.08        0.53      0.50 o 
   6   7   2       88.99       90.58      2.39 o 
   7   7   2       75.14       76.81      3.07 o 
   8   7   2       73.75       69.91      3.10 o 
   9   7   2        3.60        1.45      0.79 o 
 -10   8   2        5.20        5.97      1.97 o 
  -9   8   2       17.15       15.98      1.78 o 
  -8   8   2        0.97        0.54      0.62 o 
  -7   8   2       35.54       35.14      1.65 o 
  -6   8   2       25.46       27.55      1.47 o 
  -5   8   2        2.27        1.24      0.56 o 
  -4   8   2       67.35       69.98      1.88 o 
  -3   8   2       40.36       41.66      1.37 o 
  -2   8   2        0.84        0.73      0.25 o 
  -1   8   2       30.91       41.75      0.86 o 
   0   8   2      163.57      184.14      2.14 o 
   1   8   2      109.85      104.98      1.62 o 
   2   8   2        2.14        1.00      0.31 o 
   3   8   2        0.00        0.09      0.29 o 
   4   8   2      670.00      644.77      5.86 o 
   5   8   2      419.84      397.07      6.38 o 
   6   8   2      125.95      126.69      4.57 o 
   7   8   2       28.44       31.14      2.16 o 
   8   8   2        0.10        0.74      1.07 o 
   9   8   2       18.21       18.09      1.89 o 
  -9   9   2        7.49        8.62      1.41 o 
  -8   9   2       79.17       81.96      2.61 o 
  -7   9   2       45.72       47.82      1.92 o 
  -6   9   2       63.92       62.16      2.37 o 
  -5   9   2       15.92       12.02      1.05 o 
  -4   9   2       46.94       57.12      2.19 o 
  -3   9   2        8.30        8.70      1.01 o 
  -2   9   2       17.99       18.79      0.73 o 
  -1   9   2        2.43        2.33      0.37 o 
   0   9   2      633.84      633.94      5.23 o 
   1   9   2       13.70       11.26      0.82 o 
   2   9   2      724.66      709.00      7.03 o 
   3   9   2      303.31      288.14      3.35 o 
   4   9   2       10.32       11.51      0.75 o 
   5   9   2       94.08       93.57      3.10 o 
   6   9   2        5.42        5.45      1.07 o 
   7   9   2       55.42       61.51      3.32 o 
   8   9   2        0.01        0.34      0.73 o 
  -9  10   2       53.48       63.53      3.11 o 
  -8  10   2       38.72       29.19      1.75 o 
  -7  10   2        6.24        8.13      1.05 o 
  -6  10   2       59.72       53.60      2.00 o 
  -5  10   2       25.22       28.71      1.47 o 
  -4  10   2       45.96       33.62      1.46 o 
  -3  10   2       60.90       56.02      2.12 o 
  -2  10   2      130.82      130.35      3.07 o 
  -1  10   2        7.82       15.26      1.06 o 
   0  10   2        2.82        2.32      0.36 o 
   1  10   2        0.81        1.26      0.41 o 
   2  10   2      754.96      747.37      6.34 o 
   3  10   2      472.25      462.40      6.14 o 
   4  10   2        7.68        6.05      0.84 o 
   5  10   2       66.68       73.26      2.84 o 
   6  10   2        1.24        2.57      0.95 o 
   7  10   2        4.78        5.55      1.21 o 
   8  10   2       13.88       11.10      1.51 o 
  -9  11   2      180.30      207.80      5.78 o 
  -8  11   2        5.47        2.53      0.75 o 
  -7  11   2        0.44        0.15      0.59 o 
  -6  11   2       32.54       31.31      1.64 o 
  -5  11   2       47.85       44.56      2.24 o 
  -4  11   2       95.33       91.91      2.95 o 
  -3  11   2      218.08      174.01      3.93 o 
  -2  11   2       14.83       20.50      1.37 o 
  -1  11   2       28.67       34.71      1.17 o 
   0  11   2      660.63      671.51      5.72 o 
   1  11   2       77.72       70.28      1.53 o 
   2  11   2      681.49      694.35      6.15 o 
   3  11   2      307.47      321.29      4.42 o 
   4  11   2       42.12       43.94      2.13 o 
   5  11   2       10.67       12.36      1.91 o 
   6  11   2       24.19       26.82      2.05 o 
   7  11   2        3.23        3.41      1.09 o 
   8  11   2        3.53        3.87      1.31 o 
  -8  12   2       54.37       52.07      3.02 o 
  -7  12   2        2.45       -0.15      2.12 o 
  -6  12   2        0.89        0.18      0.65 o 
  -5  12   2        1.27        2.21      0.86 o 
  -4  12   2      133.81      130.44      3.65 o 
  -3  12   2        2.28        9.77      1.19 o 
  -2  12   2       53.37       41.11      2.37 o 
  -1  12   2      101.44       94.96      2.69 o 
   0  12   2      170.05      180.96      2.90 o 
   1  12   2      127.53      120.66      2.38 o 
   2  12   2       37.20       34.83      1.38 o 
   3  12   2      236.56      245.40      4.90 o 
   4  12   2       65.27       62.96      2.56 o 
   5  12   2       13.06       12.40      1.49 o 
   6  12   2        0.05        1.48      0.88 o 
   7  12   2       18.73       17.98      2.87 o 
  -8  13   2       17.85       18.57      1.96 o 
  -7  13   2       67.66       72.81      9.03 o 
  -6  13   2        3.24        2.00      0.92 o 
  -5  13   2       22.78       21.01      3.66 o 
  -4  13   2       31.82       34.14      2.91 o 
  -3  13   2       36.48       27.37      1.74 o 
  -2  13   2       97.77       96.44      2.93 o 
  -1  13   2       96.72       86.03      2.63 o 
   0  13   2       58.89       65.17      3.06 o 
   1  13   2      158.21      156.88      3.56 o 
   2  13   2       37.57       42.93      1.93 o 
   3  13   2       36.57       35.41      1.91 o 
   4  13   2      368.18      378.89      6.86 o 
   5  13   2      103.53       99.17      8.43 o 
   6  13   2        8.40        7.80      2.26 o 
   7  13   2        0.00        2.40      0.78 o 
  -7  14   2       38.72       38.43      2.58 o 
  -6  14   2       45.55       43.76      2.52 o 
  -5  14   2        9.52        6.63      1.22 o 
  -4  14   2        2.46        2.56      1.01 o 
  -3  14   2        0.70        1.18      0.72 o 
  -2  14   2        0.22        0.05      0.54 o 
  -1  14   2      155.12      138.22      4.10 o 
   0  14   2        2.31        2.12      1.06 o 
   1  14   2       10.74       11.57      1.14 o 
   2  14   2        2.89        0.97      1.00 o 
   3  14   2      154.20      149.74      4.10 o 
   4  14   2        0.10        0.48      0.66 o 
   5  14   2      148.52      152.79      9.71 o 
   6  14   2       14.11       11.85      1.56 o 
   7  14   2        1.08        1.55      0.75 o 
  -7  15   2       37.98       38.39      2.61 o 
  -6  15   2       44.46       42.20      2.53 o 
  -5  15   2       11.39       13.94      2.14 o 
  -4  15   2       77.49       74.08      3.23 o 
  -3  15   2        1.16        0.12      1.58 o 
  -2  15   2      108.88      104.51      3.75 o 
  -1  15   2       17.12       15.44      1.90 o 
   0  15   2        0.78        1.40      0.92 o 
   2  15   2        1.15       -0.48      0.85 o 
   3  15   2       35.20       30.37      2.74 o 
   4  15   2       37.49       39.75      3.51 o 
   5  15   2       10.84       13.97      1.61 o 
   6  15   2       65.67       70.97      3.13 o 
  -6  16   2        1.45        2.02      1.27 o 
  -5  16   2       95.52      104.32      3.73 o 
  -4  16   2       10.41        9.29      1.27 o 
  -3  16   2       14.43       14.54      1.74 o 
  -2  16   2       22.67       19.98      2.27 o 
  -1  16   2       95.51      103.99      4.50 o 
   3  16   2       18.43       17.13      2.31 o 
   4  16   2        7.13        7.85      2.01 o 
   5  16   2      105.19      101.43      3.63 o 
   6  16   2       11.54        9.43      1.30 o 
  -6  17   2       57.09       57.52      3.72 o 
  -5  17   2        6.31        5.55      1.04 o 
  -4  17   2      201.75      194.96      5.08 o 
  -3  17   2        2.33        0.60      1.23 o 
  -2  17   2        3.31        2.95      1.44 o 
  -1  17   2        4.37        4.93      1.30 o 
   4  17   2        3.31        0.40      1.00 o 
   5  17   2       33.67       35.04      3.36 o 
  -5  18   2        6.93        1.99      0.80 o 
  -4  18   2        9.73       10.86      2.27 o 
  -3  18   2      346.40      381.89     10.26 o 
  -2  18   2        0.49        4.19      1.37 o 
  -3  19   2       35.15       43.39      3.39 o 
 -10   1   3       42.04       44.65      3.63 o 
  -9   1   3        9.11        8.74      1.24 o 
  -8   1   3        0.43       -0.19      0.42 o 
  -7   1   3       13.05       14.31      0.79 o 
  -6   1   3        2.88        1.92      0.38 o 
  -5   1   3      158.09      162.00      2.04 o 
  -4   1   3      220.52      214.35      2.38 o 
  -3   1   3       42.94       49.83      1.74 o 
  -2   1   3        0.99        2.39      0.28 o 
  -1   1   3        8.21        9.32      0.38 o 
   0   1   3      547.82      506.90      3.50 o 
   1   1   3       49.48       53.41      1.77 o 
   2   1   3        0.66        0.30      0.24 o 
   3   1   3       18.12       21.15      0.80 o 
   4   1   3        4.51        2.21      0.42 o 
   5   1   3      227.57      219.43      4.24 o 
   6   1   3        7.00        6.90      0.74 o 
   7   1   3      154.13      155.73      2.96 o 
   8   1   3       45.97       43.80      1.61 o 
   9   1   3       13.24       14.04      1.07 o 
  10   1   3      160.98      176.40      4.81 o 
 -10   2   3       66.89       67.65      2.79 o 
  -9   2   3        9.66        7.76      0.96 o 
  -8   2   3       22.42       19.82      1.24 o 
  -7   2   3      100.66       99.99      3.45 o 
  -6   2   3      717.49      770.62      6.31 o 
  -5   2   3       22.86       27.91      0.95 o 
  -4   2   3      217.13      225.15      2.27 o 
  -3   2   3      345.69      404.89      3.01 o 
  -2   2   3     1832.79     1941.45     20.46 o 
  -1   2   3      208.06      203.25      2.18 o 
   0   2   3       21.42       18.72      0.47 o 
   1   2   3      352.99      355.31      3.68 o 
   2   2   3      234.94      275.58      3.24 o 
   3   2   3        5.69        9.58      0.85 o 
   4   2   3        6.31        5.13      0.39 o 
   5   2   3      117.10      110.37      2.08 o 
   6   2   3        5.89        7.36      0.83 o 
   7   2   3       13.54       12.81      0.99 o 
   8   2   3       11.84        9.41      0.93 o 
   9   2   3       67.28       69.33      2.07 o 
 -10   3   3       23.70       22.63      2.94 o 
  -9   3   3       32.20       30.51      1.56 o 
  -8   3   3       39.95       40.96      1.67 o 
  -7   3   3        0.38        0.89      0.69 o 
  -6   3   3       91.60       96.18      1.76 o 
  -5   3   3      129.19      137.48      1.65 o 
  -4   3   3      126.28      155.37      1.62 o 
  -3   3   3      801.44      860.26      6.44 o 
  -2   3   3      502.05      534.88      3.99 o 
  -1   3   3       17.61       20.11      0.51 o 
   0   3   3      575.87      659.40      4.39 o 
   1   3   3      241.21      265.17      3.02 o 
   2   3   3     1317.06     1363.69     13.92 o 
   3   3   3      758.32      761.19      6.25 o 
   4   3   3        3.12        4.07      0.52 o 
   5   3   3        2.46        1.31      0.47 o 
   6   3   3       45.45       44.38      1.52 o 
   7   3   3        8.25        7.84      0.81 o 
   8   3   3       58.27       56.79      1.83 o 
   9   3   3       16.09       13.58      1.05 o 
 -10   4   3       17.66       18.64      1.71 o 
  -9   4   3      364.33      369.14      5.62 o 
  -8   4   3       14.46       15.45      1.20 o 
  -7   4   3       17.10       16.58      1.13 o 
  -6   4   3       60.50       58.56      1.77 o 
  -5   4   3        0.10        0.93      0.18 o 
  -4   4   3     4378.11     4742.67     27.05 o 
  -3   4   3       82.43       92.03      1.22 o 
  -2   4   3        0.02       -0.01      0.15 o 
  -1   4   3       78.72       69.34      1.10 o 
   0   4   3      117.76      131.97      1.41 o 
   1   4   3     1214.27     1268.46      9.50 o 
   2   4   3        1.45        0.84      0.30 o 
   3   4   3      736.90      739.63      6.17 o 
   4   4   3       75.24       80.95      1.66 o 
   5   4   3        0.07       -0.06      0.49 o 
   6   4   3        5.68        4.21      0.63 o 
   7   4   3       12.88       11.77      0.93 o 
   8   4   3        5.37        4.46      0.67 o 
   9   4   3       44.81       48.13      2.65 o 
 -10   5   3        2.51        4.09      1.57 o 
  -9   5   3        0.63        1.29      0.90 o 
  -8   5   3       14.63       15.83      1.24 o 
  -7   5   3        8.57        8.39      0.96 o 
  -6   5   3      390.07      385.68      5.05 o 
  -5   5   3        5.69        7.24      0.76 o 
  -4   5   3      601.70      615.98      5.05 o 
  -3   5   3      457.41      495.46      5.50 o 
  -2   5   3      232.26      249.81      3.16 o 
  -1   5   3      578.67      612.60      5.75 o 
   0   5   3        0.10        1.07      0.31 o 
   1   5   3      727.83      754.92      5.86 o 
   2   5   3      564.70      579.80      5.07 o 
   3   5   3      121.36      125.68      1.98 o 
   4   5   3      322.94      337.97      3.79 o 
   5   5   3       40.26       34.99      1.24 o 
   6   5   3       14.44       10.57      0.88 o 
   7   5   3        2.30        1.62      0.50 o 
   8   5   3      173.29      168.73      4.82 o 
   9   5   3       11.10       11.67      1.60 o 
 -10   6   3        0.73        0.35      0.91 o 
  -9   6   3        0.62        1.66      0.67 o 
  -8   6   3       10.58        7.53      1.00 o 
  -7   6   3       80.32       69.96      2.14 o 
  -6   6   3      881.88      884.70      9.03 o 
  -5   6   3        6.88        7.65      0.81 o 
  -4   6   3       20.30       23.76      1.10 o 
  -3   6   3      305.84      288.35      4.60 o 
  -2   6   3      240.56      255.03      3.76 o 
  -1   6   3      798.09      881.82      5.79 o 
   0   6   3        8.34       10.34      0.52 o 
   1   6   3      709.77      748.22      5.91 o 
   2   6   3      234.71      240.08      2.78 o 
   3   6   3      299.32      318.26      3.50 o 
   4   6   3       63.94       72.26      1.63 o 
   5   6   3        8.16       11.68      0.83 o 
   6   6   3       92.14       94.47      2.92 o 
   7   6   3        3.83        2.36      0.67 o 
   8   6   3       75.30       78.27      3.31 o 
   9   6   3        3.01        1.78      0.71 o 
 -10   7   3        2.44        1.48      1.23 o 
  -9   7   3        4.93        5.02      0.90 o 
  -8   7   3      159.03      150.41      3.41 o 
  -7   7   3       39.02       36.00      2.24 o 
  -6   7   3       14.94       14.26      1.14 o 
  -5   7   3       10.35       11.39      3.82 o 
  -4   7   3        8.68        9.18      0.81 o 
  -3   7   3       25.56       28.50      1.28 o 
  -2   7   3      399.71      379.43      4.75 o 
  -1   7   3        0.15        0.18      0.25 o 
   0   7   3      100.80       95.50      2.19 o 
   1   7   3      267.37      281.34      3.19 o 
   2   7   3        5.48        1.49      0.36 o 
   3   7   3       48.65       41.02      1.19 o 
   4   7   3      158.77      152.62      2.44 o 
   5   7   3      222.94      217.66      3.15 o 
   6   7   3       28.53       30.92      1.25 o 
   7   7   3       19.33       18.37      1.80 o 
   8   7   3       35.50       31.51      2.33 o 
 -10   8   3        0.39        1.49      1.53 o 
  -9   8   3        0.23       -0.74      0.74 o 
  -8   8   3      106.66      101.97      2.85 o 
  -7   8   3       22.67       26.74      1.53 o 
  -6   8   3       10.68        9.11      0.98 o 
  -5   8   3       64.93       58.83      1.88 o 
  -4   8   3       67.87       61.53      1.79 o 
  -3   8   3       61.39       54.03      1.60 o 
  -2   8   3        0.62        1.43      0.24 o 
  -1   8   3     1500.29     1547.49     10.73 o 
   0   8   3      358.84      352.64      3.53 o 
   1   8   3      103.41      131.95      1.94 o 
   2   8   3      170.64      174.82      2.41 o 
   3   8   3       21.83       24.33      0.98 o 
   4   8   3      425.21      404.19      4.44 o 
   5   8   3       81.00       86.08      1.94 o 
   6   8   3       25.26       20.97      2.07 o 
   7   8   3        5.37        3.78      1.01 o 
   8   8   3       15.80       19.00      1.92 o 
 -10   9   3       13.47        9.98      2.14 o 
  -9   9   3        0.30       -0.41      0.60 o 
  -8   9   3        0.03        0.82      0.65 o 
  -7   9   3       11.41        9.68      1.12 o 
  -6   9   3        7.82        7.25      0.95 o 
  -5   9   3      143.07      121.99      2.82 o 
  -4   9   3       74.52       62.17      1.88 o 
  -3   9   3        5.08        1.20      0.51 o 
  -2   9   3       82.39       78.53      2.34 o 
  -1   9   3        8.16        6.46      0.41 o 
   0   9   3      853.29      840.24      6.68 o 
   1   9   3        8.12       10.22      0.62 o 
   2   9   3       72.59       71.64      2.08 o 
   3   9   3        2.81        4.04      1.36 o 
   4   9   3       20.63       17.63      0.95 o 
   5   9   3       12.38       11.40      1.06 o 
   6   9   3       22.94       19.37      1.86 o 
   7   9   3       68.79       72.58      3.18 o 
   8   9   3       43.57       48.15      2.69 o 
  -9  10   3        8.11        8.75      1.12 o 
  -8  10   3        0.05       -0.07      0.59 o 
  -7  10   3        4.00        4.71      0.90 o 
  -6  10   3        0.10        0.63      0.58 o 
  -5  10   3       71.74       50.92      1.88 o 
  -4  10   3        6.48       10.68      0.98 o 
  -3  10   3      211.01      206.84      4.25 o 
  -2  10   3      127.22      110.70      2.92 o 
  -1  10   3       53.32       53.39      1.39 o 
   0  10   3      192.35      198.79      2.51 o 
   1  10   3      794.46      789.17      6.63 o 
   2  10   3      399.85      391.59      4.15 o 
   3  10   3        1.88        1.19      0.48 o 
   4  10   3        8.81        7.56      0.91 o 
   5  10   3        0.00        0.71      0.71 o 
   6  10   3       19.49       26.09      2.72 o 
   7  10   3      103.13      113.88      4.04 o 
   8  10   3        4.26        4.43      1.14 o 
  -9  11   3       28.35       32.02      1.93 o 
  -8  11   3       21.44       23.59      1.67 o 
  -7  11   3        9.19        8.55      1.23 o 
  -6  11   3       22.16       21.84      1.48 o 
  -5  11   3       32.72       27.26      1.51 o 
  -4  11   3      180.70      170.23      4.12 o 
  -3  11   3      113.85       91.49      2.85 o 
  -2  11   3       24.98       20.09      1.41 o 
  -1  11   3      106.89      109.25      3.49 o 
   0  11   3      143.59      133.90      2.45 o 
   1  11   3       28.71       25.77      0.99 o 
   2  11   3      829.27      810.03      7.03 o 
   3  11   3        0.99        1.25      0.41 o 
   4  11   3       43.89       43.63      2.13 o 
   5  11   3       11.56       13.08      1.50 o 
   6  11   3       31.17       32.90      2.28 o 
   7  11   3      103.13      113.94      4.10 o 
  -9  12   3        2.28       -0.42      1.44 o 
  -8  12   3        0.04        0.11      0.61 o 
  -7  12   3       20.95       20.67      1.57 o 
  -6  12   3        6.45        4.34      0.84 o 
  -5  12   3        0.09       -0.34      0.61 o 
  -4  12   3        1.16        3.29      0.92 o 
  -3  12   3       10.21        3.63      0.90 o 
  -2  12   3       57.43       52.74      2.18 o 
  -1  12   3       97.00       91.90      2.76 o 
   0  12   3      313.21      308.06      4.12 o 
   1  12   3      391.57      401.01      4.29 o 
   2  12   3       48.55       52.34      1.44 o 
   3  12   3      334.64      330.72      4.74 o 
   4  12   3      115.32      122.98      3.63 o 
   5  12   3      130.17      131.52      4.01 o 
   6  12   3       20.57       20.39      3.25 o 
   7  12   3        0.98        1.24      0.98 o 
  -8  13   3        0.52       -0.70      0.70 o 
  -7  13   3       15.35       14.67      1.80 o 
  -6  13   3      116.18      109.61      3.89 o 
  -5  13   3       71.56       77.87      3.02 o 
  -4  13   3       28.30       27.16      2.51 o 
  -3  13   3      130.51      122.43      3.51 o 
  -2  13   3        3.99        4.36      1.21 o 
  -1  13   3      475.72      429.29      6.83 o 
   0  13   3        0.37        0.39      0.55 o 
   1  13   3      105.24      110.93      2.41 o 
   2  13   3       85.80       89.64      2.22 o 
   3  13   3       48.22       44.52      2.16 o 
   4  13   3      116.42      120.24      3.65 o 
   5  13   3      104.53      104.61      5.77 o 
   6  13   3       18.09       19.86      2.35 o 
   7  13   3        0.71        2.36      0.83 o 
  -7  14   3       30.53       29.31      2.39 o 
  -6  14   3        7.15        7.91      1.37 o 
  -5  14   3        2.43        2.91      0.91 o 
  -4  14   3       13.88       11.79      1.43 o 
  -3  14   3        6.41        4.74      1.24 o 
  -2  14   3       37.48       31.71      1.80 o 
  -1  14   3       73.63       82.59      2.74 o 
   0  14   3       21.86       22.08      1.43 o 
   1  14   3       29.14       25.71      2.34 o 
   2  14   3       61.25       67.88      3.46 o 
   3  14   3       14.70       16.44      1.44 o 
   4  14   3       37.11       42.28      2.22 o 
   5  14   3      176.25      194.40      5.12 o 
   6  14   3       25.30       26.11      2.25 o 
  -7  15   3       39.90       38.04      2.45 o 
  -6  15   3        1.15        0.70      1.19 o 
  -5  15   3        4.11        3.47      0.98 o 
  -4  15   3        0.28        0.09      0.68 o 
  -3  15   3        0.17        0.18      0.67 o 
  -2  15   3       20.16       21.71      2.02 o 
  -1  15   3      115.59      113.74      3.97 o 
   0  15   3        0.66        0.88      0.96 o 
   1  15   3       56.79       65.51      3.44 o 
   3  15   3        1.36        3.58      1.28 o 
   4  15   3       20.33       22.38      2.60 o 
   5  15   3       21.74       12.88      2.88 o 
   6  15   3        3.44        2.13      0.73 o 
  -6  16   3        1.28       -0.03      1.12 o 
  -5  16   3       52.65       58.61      4.99 o 
  -4  16   3        4.11        4.26      1.03 o 
  -3  16   3       41.95       43.34      2.25 o 
  -2  16   3       27.74       25.43      3.17 o 
  -1  16   3       31.94       32.86      2.82 o 
   0  16   3       55.41       74.90      3.86 o 
   4  16   3       47.33       53.35      3.64 o 
   5  16   3       47.93       52.22      3.74 o 
  -5  17   3       24.37       27.32      2.17 o 
  -4  17   3        0.39        0.09      1.65 o 
  -3  17   3       11.78       15.38      1.55 o 
  -2  17   3        4.22        4.99      1.60 o 
  -1  17   3       27.77       28.69      2.69 o 
  -5  18   3       87.78       86.27      4.66 o 
  -4  18   3       17.85       18.49      2.57 o 
  -3  18   3       46.10       57.50      4.01 o 
  -2  18   3       44.27       51.13      3.51 o 
  -3  19   3       85.64       98.55      5.03 o 
 -10   0   4       10.10       10.47      2.22 o 
  -8   0   4      656.97      669.93     12.87 o 
  -7   0   4       12.26       13.71      1.09 o 
  -6   0   4      462.14      453.81     11.51 o 
  -5   0   4       57.79       75.98      5.27 o 
  -4   0   4      543.01      531.40      6.32 o 
  -3   0   4     2264.39     2428.92     24.84 o 
  -2   0   4       68.27       97.18      1.86 o 
  -1   0   4      402.14      465.45      5.37 o 
   0   0   4      564.10      638.26      7.10 o 
   1   0   4      369.73      354.71      4.75 o 
   2   0   4        0.02        4.25      0.60 o 
   3   0   4       60.13       56.41      1.94 o 
   4   0   4      459.28      474.19      6.78 o 
   5   0   4      121.31      122.42      3.26 o 
   6   0   4        7.86        6.13      1.07 o 
   7   0   4       43.51       36.47      2.08 o 
   8   0   4       52.34       53.03      2.58 o 
   9   0   4      254.57      276.87      6.35 o 
 -10   1   4        0.57        0.75      1.34 o 
  -9   1   4       45.88       44.91      3.47 o 
  -8   1   4        2.78        2.06      0.64 o 
  -7   1   4      457.81      458.98      5.35 o 
  -6   1   4        0.40        0.25      0.28 o 
  -5   1   4       34.29       32.21      0.87 o 
  -4   1   4      141.60      144.85      1.78 o 
  -3   1   4        3.15        5.16      0.37 o 
  -2   1   4     2098.97     2212.14     14.49 o 
  -1   1   4        0.19        3.15      0.32 o 
   0   1   4     3656.55     3926.21     29.17 o 
   1   1   4        1.71        1.21      0.30 o 
   2   1   4        1.49        0.85      0.29 o 
   3   1   4       32.77       34.15      1.06 o 
   4   1   4      300.07      301.22      4.18 o 
   5   1   4      355.36      342.20      7.66 o 
   6   1   4        1.19        1.38      0.50 o 
   7   1   4        0.12       -0.37      0.43 o 
   8   1   4      144.76      144.83      4.28 o 
   9   1   4       28.27       24.84      1.44 o 
 -10   2   4       10.67       14.26      2.48 o 
  -9   2   4       11.06       11.00      1.34 o 
  -8   2   4      103.81       99.88      2.50 o 
  -7   2   4        0.01        0.79      0.46 o 
  -6   2   4      395.68      408.34      4.19 o 
  -5   2   4      283.94      294.33      2.95 o 
  -4   2   4      127.78      145.10      1.75 o 
  -3   2   4       42.60       43.37      0.79 o 
  -2   2   4      495.57      517.56      4.08 o 
  -1   2   4      531.54      583.14      4.08 o 
   0   2   4      144.12      192.28      1.83 o 
   1   2   4       38.95       40.40      1.17 o 
   2   2   4     1615.32     1692.22     13.87 o 
   3   2   4       32.23       26.17      0.94 o 
   4   2   4        2.06        0.77      0.40 o 
   5   2   4        2.47        2.54      0.56 o 
   6   2   4       20.70       18.53      1.10 o 
   7   2   4      227.42      224.27      3.62 o 
   8   2   4        0.20        0.28      0.65 o 
   9   2   4        5.92        4.11      1.06 o 
 -10   3   4       19.23       18.77      1.71 o 
  -9   3   4       63.52       63.74      2.31 o 
  -8   3   4       19.66       24.82      2.11 o 
  -7   3   4      100.87      110.15      2.54 o 
  -6   3   4       99.71      100.19      1.80 o 
  -5   3   4      736.76      791.60      5.58 o 
  -4   3   4      276.31      254.68      2.28 o 
  -3   3   4      162.64      175.56      2.00 o 
  -2   3   4       45.31       58.48      0.88 o 
  -1   3   4      203.77      217.80      2.59 o 
   0   3   4       21.90       20.42      0.63 o 
   1   3   4        4.29        9.04      0.60 o 
   2   3   4      663.52      676.99      5.70 o 
   3   3   4      688.79      706.72      6.13 o 
   4   3   4       20.92       16.81      0.90 o 
   5   3   4       47.13       44.50      1.44 o 
   6   3   4      850.62      809.93     10.04 o 
   7   3   4       57.79       55.84      1.78 o 
   8   3   4      333.12      341.91      8.04 o 
   9   3   4       13.43       13.03      2.04 o 
 -10   4   4        1.85        1.55      0.74 o 
  -9   4   4        7.12        6.32      0.94 o 
  -8   4   4       23.46       19.42      1.31 o 
  -7   4   4        7.43        7.45      0.94 o 
  -6   4   4        0.32        0.90      0.48 o 
  -5   4   4      303.05      306.63      5.94 o 
  -4   4   4        0.02        0.43      0.66 o 
  -3   4   4        2.47        2.98      0.28 o 
  -2   4   4      605.59      694.67      5.74 o 
  -1   4   4       65.85       77.44      1.27 o 
   0   4   4     4219.32     4442.85     35.30 o 
   1   4   4      336.19      354.58      3.89 o 
   2   4   4       17.97       32.17      1.06 o 
   3   4   4       84.53       84.29      1.68 o 
   4   4   4      121.74      101.57      1.98 o 
   5   4   4       16.01       15.84      0.96 o 
   6   4   4       47.82       53.40      1.68 o 
   7   4   4      121.60      115.43      2.74 o 
   8   4   4       64.67       66.75      2.08 o 
   9   4   4        9.00        9.13      1.25 o 
 -11   5   4        2.06        0.30      0.67 o 
 -10   5   4       33.17       34.91      1.83 o 
  -9   5   4       14.89       16.28      1.35 o 
  -8   5   4      276.57      265.33      4.48 o 
  -7   5   4      171.19      171.31      4.36 o 
  -6   5   4       78.92       88.03      3.24 o 
  -5   5   4      213.78      210.34      4.57 o 
  -4   5   4        0.99        1.74      0.62 o 
  -3   5   4       47.64       59.33      0.97 o 
  -2   5   4      208.99      226.64      1.99 o 
  -1   5   4       80.25       81.44      1.12 o 
   0   5   4       68.19       72.91      1.36 o 
   1   5   4      146.94      184.23      2.30 o 
   2   5   4      106.64      115.36      1.89 o 
   3   5   4      296.07      284.23      3.38 o 
   4   5   4        9.76       14.13      0.86 o 
   5   5   4      135.32      124.48      2.37 o 
   6   5   4      708.36      679.08      6.88 o 
   7   5   4        6.21        4.55      0.66 o 
   8   5   4      227.13      228.04      4.53 o 
 -10   6   4        3.26        1.69      0.68 o 
  -9   6   4       33.28       34.05      1.74 o 
  -8   6   4       51.72       50.25      1.99 o 
  -7   6   4       88.62       84.80      2.38 o 
  -6   6   4      557.65      528.61      6.38 o 
  -5   6   4       27.16       28.83      1.76 o 
  -4   6   4      121.70      100.89      2.57 o 
  -3   6   4      280.87      270.26      6.69 o 
  -2   6   4     1280.35     1382.43      8.62 o 
  -1   6   4       75.47       71.30      1.08 o 
   0   6   4      404.79      469.37      4.16 o 
   1   6   4      612.92      659.69      5.55 o 
   2   6   4      433.81      425.37      4.25 o 
   3   6   4      441.74      441.09      4.55 o 
   4   6   4       98.67      101.82      2.04 o 
   5   6   4       65.15       57.38      1.64 o 
   6   6   4       56.38       58.87      1.74 o 
   7   6   4       71.69       70.40      1.98 o 
   8   6   4        0.00       -1.22      1.25 o 
 -10   7   4        3.13        1.57      0.59 o 
  -9   7   4       16.57       16.36      1.84 o 
  -8   7   4      249.94      242.83      4.45 o 
  -7   7   4       92.79       91.45      2.53 o 
  -6   7   4      522.27      482.63      6.14 o 
  -5   7   4        1.40        0.31      0.50 o 
  -4   7   4        4.46        4.92      0.69 o 
  -3   7   4      218.51      225.29      3.40 o 
  -2   7   4      498.63      510.02      4.39 o 
  -1   7   4      217.24      270.37      2.49 o 
   0   7   4       76.92       74.30      1.36 o 
   1   7   4       63.36       63.73      1.35 o 
   2   7   4      119.46      124.73      2.33 o 
   3   7   4        5.94        4.06      0.66 o 
   4   7   4      105.40       90.22      1.95 o 
   5   7   4       19.23       19.50      1.08 o 
   6   7   4        0.93        0.55      0.40 o 
   7   7   4        1.77        2.44      1.32 o 
   8   7   4       53.66       52.19      2.76 o 
 -10   8   4        9.85        7.87      0.95 o 
  -9   8   4       10.59       11.09      1.30 o 
  -8   8   4      257.24      240.33      4.53 o 
  -7   8   4      109.32       95.31      3.59 o 
  -6   8   4        0.85        3.40      0.76 o 
  -5   8   4        4.65        3.72      0.76 o 
  -4   8   4       56.97       58.55      1.82 o 
  -3   8   4      480.49      484.36      6.98 o 
  -2   8   4       54.64       47.93      1.52 o 
  -1   8   4       14.68       11.41      0.85 o 
   0   8   4        2.35        0.43      0.26 o 
   1   8   4       20.56       16.89      1.11 o 
   2   8   4        0.84        2.49      0.53 o 
   3   8   4       28.69       32.86      1.19 o 
   4   8   4       51.12       47.19      1.56 o 
   5   8   4        0.23        0.16      0.38 o 
   6   8   4        2.19        2.23      0.73 o 
   7   8   4       15.18       13.92      1.71 o 
   8   8   4        0.26       -0.44      1.03 o 
 -10   9   4      115.47      123.27      4.23 o 
  -9   9   4        6.74        5.69      1.01 o 
  -8   9   4       10.41       10.59      1.22 o 
  -7   9   4        3.54        5.93      0.94 o 
  -6   9   4      145.40      141.91      3.16 o 
  -5   9   4      299.94      264.83      4.29 o 
  -4   9   4      199.94      155.91      3.05 o 
  -3   9   4       47.83       47.52      3.71 o 
  -2   9   4        0.98        2.80      1.56 o 
  -1   9   4      155.05      167.93      2.58 o 
   0   9   4      711.91      711.19      6.81 o 
   1   9   4       11.60        8.27      0.64 o 
   2   9   4      184.58      179.32      2.63 o 
   3   9   4       23.07       20.13      1.01 o 
   4   9   4       67.18       68.50      1.76 o 
   5   9   4       32.99       32.26      1.61 o 
   6   9   4        4.63        2.95      1.04 o 
   7   9   4        2.91        1.65      0.87 o 
   8   9   4        0.19       -0.62      0.62 o 
  -9  10   4       21.13       23.64      1.78 o 
  -8  10   4        3.88        3.78      0.88 o 
  -7  10   4       40.18       39.94      3.20 o 
  -6  10   4       10.17        8.40      1.04 o 
  -5  10   4       23.52       10.77      1.08 o 
  -4  10   4        3.18        3.17      0.70 o 
  -3  10   4      159.10      150.85      3.00 o 
  -2  10   4      128.37      116.78      3.12 o 
  -1  10   4      219.53      227.91      4.47 o 
   0  10   4      176.60      189.24      2.52 o 
   1  10   4      195.98      195.01      3.09 o 
   2  10   4      870.85      847.10     12.04 o 
   3  10   4       69.18       70.04      1.75 o 
   4  10   4      181.79      173.93      2.91 o 
   5  10   4        9.70        6.96      1.18 o 
   6  10   4       40.31       45.38      2.45 o 
   7  10   4       20.86       24.92      2.16 o 
  -9  11   4        5.81        6.35      1.00 o 
  -8  11   4       56.17       50.01      2.22 o 
  -7  11   4        1.24        0.23      0.64 o 
  -6  11   4        4.17        3.37      0.78 o 
  -5  11   4        0.07       -0.30      0.51 o 
  -4  11   4       84.61       83.80      2.36 o 
  -3  11   4      459.36      407.96      6.76 o 
  -2  11   4      142.35      127.63      3.86 o 
  -1  11   4        0.11       -0.22      0.54 o 
   0  11   4        0.27        0.16      0.51 o 
   1  11   4      120.21      110.31      2.04 o 
   2  11   4      392.07      395.40      4.42 o 
   3  11   4       63.04       59.82      1.66 o 
   4  11   4       24.29       30.15      1.53 o 
   5  11   4        1.81        0.67      0.74 o 
   6  11   4       37.71       47.06      3.70 o 
   7  11   4        2.83        4.44      1.09 o 
  -9  12   4       11.41        8.48      2.27 o 
  -8  12   4        8.94        5.92      0.98 o 
  -7  12   4        0.46        0.91      0.66 o 
  -6  12   4       39.95       35.22      2.03 o 
  -5  12   4      256.09      237.57      4.35 o 
  -4  12   4       24.24       25.41      1.81 o 
  -3  12   4      130.69      102.49      3.19 o 
  -2  12   4      384.16      379.69      6.47 o 
  -1  12   4       27.44       26.39      2.90 o 
   0  12   4     1299.16     1260.60     14.63 o 
   1  12   4      428.08      424.04      5.35 o 
   2  12   4        8.13        6.93      0.75 o 
   3  12   4      215.08      223.57      4.65 o 
   4  12   4        4.30        2.41      0.86 o 
   5  12   4      138.45      156.40      4.45 o 
   6  12   4      103.11      107.64      3.91 o 
   7  12   4       55.32       54.70      3.92 o 
  -8  13   4       61.13       66.40      2.88 o 
  -7  13   4        0.00        0.07      0.57 o 
  -6  13   4        3.13        0.92      0.96 o 
  -5  13   4       17.59       10.98      1.45 o 
  -4  13   4        0.55        0.89      0.86 o 
  -3  13   4       23.11       22.90      1.72 o 
  -2  13   4      183.26      183.70      6.69 o 
  -1  13   4        0.07       -0.37      0.53 o 
   0  13   4       55.96       53.27      2.25 o 
   1  13   4      103.88       98.56      3.00 o 
   2  13   4        1.52        3.57      1.10 o 
   3  13   4        1.92        3.83      1.66 o 
   4  13   4      160.99      167.78      4.44 o 
   5  13   4       10.22       15.21      1.66 o 
   6  13   4        0.00        0.13      0.69 o 
  -7  14   4       15.02       17.97      1.98 o 
  -6  14   4        1.45        0.70      0.82 o 
  -5  14   4       10.25        9.54      1.40 o 
  -4  14   4       10.65       11.92      1.89 o 
  -3  14   4      211.86      207.77      4.92 o 
  -2  14   4      558.29      548.77      8.56 o 
  -1  14   4       40.78       39.55      2.04 o 
   0  14   4      112.78      116.99      3.39 o 
   1  14   4       16.84       15.89      2.10 o 
   2  14   4       31.09       31.04      2.75 o 
   3  14   4      525.63      578.78     12.38 o 
   4  14   4       28.39       31.65      1.89 o 
   5  14   4       11.14       10.79      1.40 o 
   6  14   4        3.87        4.39      1.70 o 
  -7  15   4        0.04       -0.14      0.66 o 
  -6  15   4       80.90       84.47      7.25 o 
  -5  15   4       32.29       35.49      2.28 o 
  -4  15   4       36.73       31.67      2.12 o 
  -3  15   4      106.23      111.80      3.62 o 
  -2  15   4        0.56        0.50      0.70 o 
  -1  15   4      132.64      128.29      7.06 o 
   0  15   4      101.85      100.93      4.59 o 
   1  15   4       31.09       30.33      2.69 o 
   3  15   4       13.80       17.53      2.17 o 
   4  15   4        0.00        1.15      1.28 o 
   5  15   4       10.32        7.67      1.86 o 
  -6  16   4        0.13       -0.29      0.64 o 
  -5  16   4       59.28       66.84      3.08 o 
  -4  16   4      177.94      175.00      6.40 o 
  -3  16   4       17.15       17.74      1.69 o 
  -2  16   4        1.31        1.91      0.63 o 
  -1  16   4       50.15       54.67      3.56 o 
   0  16   4        1.75        0.44      1.15 o 
   5  16   4        2.71        2.36      1.49 o 
  -5  17   4      159.19      176.04      5.04 o 
  -4  17   4       69.06       74.95     10.00 o 
  -3  17   4       99.51      111.32      3.76 o 
  -2  17   4       18.03       16.47      2.43 o 
  -1  17   4        0.77       -0.94      0.94 o 
   0  17   4        0.29        0.18      1.05 o 
  -4  18   4       11.54       12.73      1.38 o 
  -3  18   4      148.81      154.44      6.39 o 
  -2  18   4        0.61        0.22      1.23 o 
  -1  18   4        1.56        4.81      1.41 o 
  -3  19   4       36.70       41.24      3.46 o 
  -2  19   4        3.48        4.26      1.53 o 
 -11   1   5       16.18       14.18      1.89 o 
 -10   1   5       35.17       35.36      3.59 o 
  -9   1   5      388.00      385.57     10.41 o 
  -8   1   5        2.01        1.86      0.65 o 
  -7   1   5      140.61      154.48      2.75 o 
  -6   1   5        1.12        1.12      0.39 o 
  -5   1   5        5.13        9.10      0.54 o 
  -4   1   5      110.48      105.74      1.56 o 
  -3   1   5       25.07       25.48      0.74 o 
  -2   1   5     1441.67     1576.55     10.87 o 
  -1   1   5      105.76      131.93      1.55 o 
   0   1   5      870.74      958.34      6.64 o 
   1   1   5      188.59      209.28      2.56 o 
   2   1   5      884.22      818.78      7.89 o 
   3   1   5      221.35      228.83      3.61 o 
   4   1   5     1003.96      967.96      8.27 o 
   5   1   5        2.63        1.56      0.50 o 
   6   1   5      196.62      192.08      3.26 o 
   7   1   5       25.02       24.71      1.35 o 
   8   1   5       47.67       51.69      1.87 o 
   9   1   5       57.89       65.10      2.84 o 
 -11   2   5        0.45       -1.36      1.36 o 
 -10   2   5      189.29      193.45      7.50 o 
  -9   2   5        4.35        3.32      0.71 o 
  -8   2   5       24.37       24.14      1.35 o 
  -7   2   5       80.00       79.30      2.12 o 
  -6   2   5        7.98        8.81      0.64 o 
  -5   2   5      161.46      182.07      2.20 o 
  -4   2   5       12.33       14.57      0.60 o 
  -3   2   5        2.99        1.67      0.25 o 
  -2   2   5     1366.99     1396.91      8.76 o 
  -1   2   5     1248.53     1386.68      8.71 o 
   0   2   5        7.16        4.19      0.34 o 
   1   2   5      172.37      167.25      2.25 o 
   2   2   5      269.69      304.82      3.93 o 
   3   2   5      308.13      288.15      3.47 o 
   4   2   5      167.52      143.38      2.48 o 
   5   2   5       32.37       31.14      1.86 o 
   6   2   5      443.79      427.03      5.21 o 
   7   2   5      114.07      110.81      2.58 o 
   8   2   5       24.38       28.29      1.47 o 
   9   2   5        0.05        0.20      0.57 o 
 -11   3   5       34.33       39.64      3.62 o 
 -10   3   5       60.58       61.60      2.71 o 
  -9   3   5        1.28        1.21      0.63 o 
  -8   3   5       22.22       20.38      1.30 o 
  -7   3   5      228.99      233.34      3.86 o 
  -6   3   5      215.77      209.04      3.42 o 
  -5   3   5        1.22        1.05      0.29 o 
  -4   3   5      512.39      508.74      3.92 o 
  -3   3   5       98.35      112.06      1.68 o 
  -2   3   5       26.68       24.58      0.79 o 
  -1   3   5       16.10       26.54      0.69 o 
   0   3   5       26.34       19.77      0.62 o 
   1   3   5      409.48      452.99      4.29 o 
   2   3   5      128.64      139.05      2.16 o 
   3   3   5       61.91       67.51      1.59 o 
   4   3   5      349.06      345.28      4.14 o 
   5   3   5       17.90       14.52      1.01 o 
   6   3   5      420.19      423.32      6.21 o 
   7   3   5       18.19       16.73      1.18 o 
   8   3   5       52.87       50.75      2.10 o 
   9   3   5        3.00        2.81      0.69 o 
 -11   4   5       83.53      101.01      5.47 o 
 -10   4   5        4.94        6.36      1.00 o 
  -9   4   5       13.87       13.57      1.21 o 
  -8   4   5       79.25       74.53      2.85 o 
  -7   4   5       27.17       27.28      1.42 o 
  -6   4   5       24.84       32.12      1.42 o 
  -5   4   5      267.14      255.73      4.47 o 
  -4   4   5      301.14      318.00      5.26 o 
  -3   4   5       11.89       10.00      1.46 o 
  -2   4   5       23.82       23.17      0.69 o 
  -1   4   5       41.85       57.93      1.01 o 
   0   4   5        2.37        5.64      0.40 o 
   1   4   5      225.00      232.71      3.16 o 
   2   4   5      255.48      248.47      3.07 o 
   3   4   5        1.05       -0.19      0.36 o 
   4   4   5      604.35      549.35      5.61 o 
   5   4   5      663.28      638.16      6.49 o 
   6   4   5       46.41       38.23      1.51 o 
   7   4   5       18.98       19.14      1.25 o 
   8   4   5       22.42       17.92      1.22 o 
 -11   5   5        1.47        0.43      1.89 o 
 -10   5   5        0.48        0.72      0.56 o 
  -9   5   5       16.47       16.96      1.37 o 
  -8   5   5       11.02       11.02      1.14 o 
  -7   5   5      102.60      109.68      2.78 o 
  -6   5   5      150.26      133.43      2.81 o 
  -5   5   5      268.16      264.53      3.95 o 
  -4   5   5      171.75      147.41      2.71 o 
  -3   5   5       65.16       87.81      1.44 o 
  -2   5   5        0.00        0.27      0.21 o 
  -1   5   5      528.72      563.56      4.92 o 
   0   5   5      127.89      130.90      1.67 o 
   1   5   5      483.68      502.53      4.69 o 
   2   5   5       13.34       19.39      1.29 o 
   3   5   5        0.18        0.59      0.41 o 
   4   5   5       15.06       10.25      0.84 o 
   5   5   5      122.39      112.33      2.38 o 
   6   5   5       86.36       81.52      2.14 o 
   7   5   5        3.08        3.50      0.67 o 
   8   5   5      182.26      199.06      4.41 o 
 -10   6   5        1.20        0.64      0.52 o 
  -9   6   5      137.03      136.03      3.39 o 
  -8   6   5        6.20        4.47      1.01 o 
  -7   6   5        0.36        0.36      0.57 o 
  -6   6   5       41.45       50.41      1.80 o 
  -5   6   5       40.24       37.72      1.50 o 
  -4   6   5      264.20      280.72      4.04 o 
  -3   6   5      391.05      360.30      4.57 o 
  -2   6   5      954.35      963.74      7.12 o 
  -1   6   5       10.46       11.40      0.51 o 
   0   6   5       89.37       90.22      1.57 o 
   1   6   5        1.78        3.86      0.47 o 
   2   6   5        5.86        2.82      0.50 o 
   3   6   5       99.08       87.46      1.88 o 
   4   6   5      133.34      106.24      2.21 o 
   5   6   5        0.69        1.10      0.50 o 
   6   6   5        9.15        6.87      1.27 o 
   7   6   5       71.18       75.05      2.15 o 
   8   6   5        5.37        6.37      1.21 o 
 -10   7   5       72.91       71.09      2.56 o 
  -9   7   5       47.80       52.42      2.18 o 
  -8   7   5        6.52        6.15      0.95 o 
  -7   7   5       58.91       57.33      2.03 o 
  -6   7   5      235.38      213.37      3.80 o 
  -5   7   5        2.95        4.19      0.76 o 
  -4   7   5       27.93       29.73      1.39 o 
  -3   7   5      332.25      319.03      4.98 o 
  -2   7   5      488.60      435.41      6.26 o 
  -1   7   5      366.52      352.76      3.13 o 
   0   7   5       26.46       28.60      0.92 o 
   1   7   5       21.70       23.41      0.91 o 
   2   7   5      200.15      218.17      2.98 o 
   3   7   5      495.14      466.56      7.24 o 
   4   7   5      568.92      499.66      5.42 o 
   5   7   5        0.18        0.61      0.44 o 
   6   7   5       12.46       11.66      0.98 o 
   7   7   5        2.12        1.28      0.87 o 
 -10   8   5       36.92       33.59      3.59 o 
  -9   8   5        0.67        0.46      0.64 o 
  -8   8   5      245.02      234.76      4.51 o 
  -7   8   5      262.22      240.02      4.98 o 
  -6   8   5       43.17       45.28      1.79 o 
  -5   8   5       22.37       19.09      1.25 o 
  -4   8   5      923.92      867.94     15.11 o 
  -3   8   5      258.97      235.65      3.75 o 
  -2   8   5      492.24      502.34      5.87 o 
  -1   8   5      819.77      838.64      7.55 o 
   0   8   5      407.55      408.06      4.09 o 
   1   8   5      596.10      572.52      5.36 o 
   2   8   5        0.02        0.03      0.41 o 
   3   8   5        6.24        2.56      0.56 o 
   4   8   5      262.79      250.25      4.11 o 
   5   8   5       17.02       16.40      1.08 o 
   6   8   5       43.17       39.90      1.51 o 
   7   8   5        4.27        3.58      0.96 o 
 -10   9   5        8.60        5.28      2.32 o 
  -9   9   5        0.02        1.47      1.52 o 
  -8   9   5        9.00        7.76      1.08 o 
  -7   9   5        0.04       -0.25      0.66 o 
  -6   9   5        0.72        0.85      0.58 o 
  -5   9   5      175.42      162.37      3.31 o 
  -4   9   5      272.83      238.23      4.01 o 
  -3   9   5      374.98      372.78      5.05 o 
  -2   9   5       27.96       21.60      1.81 o 
  -1   9   5        8.45        9.25      1.14 o 
   0   9   5      715.70      694.26      6.06 o 
   1   9   5      501.46      459.29      5.93 o 
   2   9   5      301.41      282.57      5.03 o 
   3   9   5       13.65       16.22      1.12 o 
   4   9   5        1.32        3.85      0.61 o 
   5   9   5        8.92       11.11      1.35 o 
   6   9   5       27.51       30.75      2.22 o 
   7   9   5       20.25       23.57      2.12 o 
  -9  10   5       22.35       23.98      1.77 o 
  -8  10   5       28.39       27.01      1.77 o 
  -7  10   5       19.35       17.84      1.43 o 
  -6  10   5       95.15       86.49      2.95 o 
  -5  10   5      305.10      268.01      4.52 o 
  -4  10   5      216.32      214.05      3.86 o 
  -3  10   5       40.64       38.29      1.57 o 
  -2  10   5      390.41      352.83      6.10 o 
  -1  10   5     1477.90     1436.91     16.20 o 
   0  10   5       56.41       55.28      4.07 o 
   1  10   5      393.10      407.85      4.43 o 
   2  10   5       47.81       37.29      2.01 o 
   3  10   5       11.10       11.56      0.92 o 
   4  10   5        0.23        0.08      0.40 o 
   5  10   5       16.26       19.54      1.44 o 
   6  10   5       14.70       12.88      1.67 o 
   7  10   5       26.42       26.11      2.24 o 
  -9  11   5        8.88        6.20      1.24 o 
  -8  11   5        0.36        0.18      0.68 o 
  -7  11   5        8.88        6.26      1.03 o 
  -6  11   5        0.03       -0.52      0.55 o 
  -5  11   5      103.96      107.96      2.85 o 
  -4  11   5       36.50       30.19      2.13 o 
  -3  11   5        6.02        5.81      1.06 o 
  -2  11   5       32.13       21.63      1.60 o 
  -1  11   5      456.22      411.40      6.87 o 
   0  11   5        7.79       11.99      1.33 o 
   1  11   5       21.18       23.41      1.25 o 
   2  11   5       16.86       18.73      1.61 o 
   3  11   5        0.03       -0.07      0.42 o 
   4  11   5       41.35       49.06      2.27 o 
   5  11   5       37.54       36.54      2.22 o 
   6  11   5       10.13       12.35      1.61 o 
  -8  12   5      103.67      101.18      3.18 o 
  -7  12   5       49.11       45.49      2.07 o 
  -6  12   5        4.78        3.82      0.97 o 
  -5  12   5       10.90        9.60      1.28 o 
  -4  12   5        1.75        0.03      0.67 o 
  -3  12   5        3.09        4.01      0.99 o 
  -2  12   5       61.90       56.55      2.46 o 
  -1  12   5       58.09       57.14      2.43 o 
   0  12   5      108.33       98.99      3.51 o 
   1  12   5      369.93      356.24      6.36 o 
   2  12   5       26.78       26.65      1.35 o 
   3  12   5       17.78       17.13      1.05 o 
   4  12   5       89.53       90.56      3.23 o 
   5  12   5       25.68       23.19      2.07 o 
   6  12   5       26.01       26.45      2.18 o 
  -8  13   5       25.55       27.64      1.90 o 
  -7  13   5       35.73       37.03      2.49 o 
  -6  13   5       10.55       11.73      1.28 o 
  -5  13   5        0.09        0.44      1.13 o 
  -4  13   5       19.50       18.03      1.95 o 
  -3  13   5      154.14      132.69      6.15 o 
  -2  13   5       44.02       35.44      2.04 o 
  -1  13   5        2.90       -0.08      0.68 o 
   0  13   5      244.37      228.91      6.42 o 
   1  13   5        5.25        4.25      0.88 o 
   2  13   5        3.52        7.00      0.90 o 
   3  13   5       15.41       19.14      1.65 o 
   4  13   5       26.37       31.22      1.97 o 
   5  13   5        0.04       -0.65      0.65 o 
   6  13   5        0.04       -0.68      0.87 o 
  -7  14   5      323.40      347.17      7.55 o 
  -6  14   5       58.53       55.20      3.34 o 
  -5  14   5       14.47       14.47      3.83 o 
  -4  14   5       90.18       87.01      5.77 o 
  -3  14   5       11.39        9.35      1.36 o 
  -2  14   5      600.85      599.01      9.33 o 
  -1  14   5        0.02        0.62      0.65 o 
   0  14   5      133.96      129.98      5.13 o 
   1  14   5       31.90       31.19      1.78 o 
   2  14   5       91.58       88.24      4.57 o 
   3  14   5        0.11        3.28      1.10 o 
   4  14   5        6.68        4.84      1.68 o 
   5  14   5        3.31        2.48      0.62 o 
  -6  15   5       19.43       14.87      1.83 o 
  -5  15   5       76.53       80.67      3.39 o 
  -4  15   5       85.00       83.68      3.27 o 
  -3  15   5       38.28       34.32      2.13 o 
  -2  15   5       44.07       48.10      2.42 o 
  -1  15   5       10.00       12.90      1.47 o 
   0  15   5        5.13        2.99      0.65 o 
   1  15   5       22.47       27.05      2.80 o 
   2  15   5      201.39      225.55      7.45 o 
   4  15   5        1.34       -0.99      0.99 o 
   5  15   5        0.81        0.63      1.31 o 
  -6  16   5       94.91      101.84      5.41 o 
  -5  16   5      385.06      387.96      7.91 o 
  -4  16   5      110.76      104.98      4.02 o 
  -3  16   5        9.37        6.14      1.02 o 
  -2  16   5       35.77       38.01      2.20 o 
  -1  16   5      124.50      138.77      4.06 o 
   0  16   5        3.95        3.10      1.49 o 
   1  16   5      118.66      141.27      5.83 o 
  -5  17   5        5.21        4.19      1.06 o 
  -4  17   5       37.32       37.38      2.29 o 
  -3  17   5        4.52        3.72      0.87 o 
  -2  17   5       41.29       40.89      2.21 o 
  -1  17   5        4.27        3.33      1.60 o 
   0  17   5       27.17       28.78      2.91 o 
  -4  18   5      103.81      112.87      5.38 o 
  -3  18   5       10.02        8.49      1.96 o 
  -2  18   5       21.04       24.30      2.91 o 
  -1  18   5       60.73       64.08      4.07 o 
 -11   0   6        0.01        1.83      1.77 o 
 -10   0   6      178.10      186.42      7.54 o 
  -7   0   6        0.22        0.12      0.42 o 
  -6   0   6       10.72       10.07      0.90 o 
  -5   0   6      346.45      367.12      5.17 o 
  -4   0   6     1051.30     1099.09     11.69 o 
  -3   0   6     1681.58     1935.19     18.84 o 
  -2   0   6      936.37     1104.11     11.65 o 
  -1   0   6      122.01      138.38      2.78 o 
   0   0   6     1191.46     1202.43     10.12 o 
   1   0   6      197.18      159.87      4.85 o 
   2   0   6      443.86      404.01      8.90 o 
   3   0   6      785.76      794.58     10.11 o 
   4   0   6      582.86      532.20      7.96 o 
   5   0   6       50.99       53.42      2.39 o 
   6   0   6        0.56        0.86      0.73 o 
   7   0   6      143.38      142.29      4.37 o 
   8   0   6      241.94      253.81      6.16 o 
 -11   1   6       26.18       27.63      3.12 o 
 -10   1   6       80.49       89.25      5.39 o 
  -9   1   6       81.14       84.19      4.76 o 
  -8   1   6      193.43      197.65      6.09 o 
  -7   1   6      365.73      354.98      5.62 o 
  -6   1   6      253.41      255.79      3.55 o 
  -5   1   6      316.83      314.77      3.29 o 
  -4   1   6      104.08      105.52      2.33 o 
  -3   1   6      145.66      164.10      2.45 o 
  -2   1   6      124.40      137.84      1.92 o 
  -1   1   6       79.91       88.75      1.35 o 
   0   1   6      113.66      118.23      1.59 o 
   1   1   6      375.40      379.84      3.98 o 
   2   1   6      399.70      374.54      4.79 o 
   3   1   6       60.83       56.43      1.81 o 
   4   1   6      522.14      497.00      5.39 o 
   5   1   6       76.03       65.27      1.87 o 
   6   1   6       28.18       27.42      1.39 o 
   7   1   6       74.91       75.70      2.23 o 
   8   1   6        0.29        0.42      0.49 o 
 -11   2   6       15.34       18.17      2.95 o 
 -10   2   6       72.97       69.94      4.76 o 
  -9   2   6       10.27        9.66      1.18 o 
  -8   2   6      113.17      113.14      3.47 o 
  -7   2   6      164.02      163.82      3.46 o 
  -6   2   6      257.12      265.03      3.65 o 
  -5   2   6      190.15      186.74      2.56 o 
  -4   2   6      256.24      294.34      2.82 o 
  -3   2   6      354.08      376.21      3.28 o 
  -2   2   6        1.26        1.52      0.28 o 
  -1   2   6      371.95      412.28      3.47 o 
   0   2   6        0.00        0.17      0.24 o 
   1   2   6      547.61      559.40      5.20 o 
   2   2   6      578.46      534.45      5.23 o 
   3   2   6       13.12        9.93      0.81 o 
   4   2   6       62.05       54.12      1.62 o 
   5   2   6      291.97      280.95      4.02 o 
   6   2   6        0.21       -0.41      0.41 o 
   7   2   6       34.59       34.84      1.63 o 
   8   2   6       13.95       13.85      1.16 o 
 -11   3   6       73.03       72.31      4.87 o 
 -10   3   6        1.27        1.77      1.81 o 
  -9   3   6        5.79        3.94      0.88 o 
  -8   3   6      233.90      228.72      4.04 o 
  -7   3   6       82.83       84.89      2.27 o 
  -6   3   6      272.38      256.99      3.98 o 
  -5   3   6      272.11      280.38      3.28 o 
  -4   3   6        5.06        4.54      0.38 o 
  -3   3   6        1.52        0.57      0.41 o 
  -2   3   6      296.86      298.08      2.79 o 
  -1   3   6       21.72       29.18      0.80 o 
   0   3   6      467.51      402.32      3.45 o 
   1   3   6        2.47        4.21      0.53 o 
   2   3   6       48.92       56.79      1.47 o 
   3   3   6       73.40       63.60      2.24 o 
   4   3   6       14.09       11.10      0.91 o 
   5   3   6       16.99       15.83      1.10 o 
   6   3   6       86.27       81.24      2.20 o 
   7   3   6        5.91        4.85      0.74 o 
   8   3   6        0.00       -0.21      0.43 o 
 -10   4   6        2.19        3.02      0.72 o 
  -9   4   6       64.69       65.40      2.82 o 
  -8   4   6        3.37        3.36      0.74 o 
  -7   4   6       17.20       13.15      1.11 o 
  -6   4   6        0.88        0.28      0.51 o 
  -5   4   6      404.04      377.10      4.93 o 
  -4   4   6      263.97      259.27      4.25 o 
  -3   4   6       36.22       33.23      0.83 o 
  -2   4   6       14.54       18.27      0.66 o 
  -1   4   6     1082.25     1146.38      7.69 o 
   0   4   6      167.66      180.83      2.29 o 
   1   4   6      312.44      291.53      3.43 o 
   2   4   6        1.65        1.39      0.45 o 
   3   4   6      177.52      170.34      2.76 o 
   4   4   6        1.61        0.58      0.46 o 
   5   4   6        1.85        1.18      0.52 o 
   6   4   6       19.27       19.19      1.24 o 
   7   4   6        9.22        6.93      0.84 o 
   8   4   6       72.78       78.49      3.13 o 
 -10   5   6        8.28        8.29      1.30 o 
  -9   5   6       21.45       19.63      1.70 o 
  -8   5   6       83.22       82.59      2.47 o 
  -7   5   6       15.29       15.77      1.22 o 
  -6   5   6       84.22       82.60      2.29 o 
  -5   5   6       27.95       31.98      1.45 o 
  -4   5   6     1409.85     1401.10     13.66 o 
  -3   5   6       14.92       14.61      0.69 o 
  -2   5   6      398.53      384.40      3.32 o 
  -1   5   6       61.66       64.39      1.57 o 
   0   5   6       23.84       22.81      0.76 o 
   1   5   6       15.05       13.28      0.87 o 
   2   5   6        2.54        2.76      0.53 o 
   3   5   6        4.59        4.84      0.67 o 
   4   5   6      134.64      145.57      3.65 o 
   5   5   6        2.05        1.45      0.68 o 
   6   5   6      176.32      156.87      3.10 o 
   7   5   6        7.12        7.12      0.80 o 
   8   5   6       14.23       16.33      4.58 o 
 -10   6   6       42.11       43.49      2.44 o 
  -9   6   6        2.06        1.59      1.10 o 
  -8   6   6        5.33        5.13      0.86 o 
  -7   6   6       93.80       89.29      2.83 o 
  -6   6   6      371.66      348.20      5.07 o 
  -5   6   6      181.81      169.91      3.23 o 
  -4   6   6       28.29       23.52      1.28 o 
  -3   6   6     1351.28     1293.72     11.76 o 
  -2   6   6        7.92        6.81      0.46 o 
  -1   6   6       29.41       24.92      0.77 o 
   0   6   6      113.89      115.55      2.43 o 
   1   6   6      383.20      383.35      4.15 o 
   2   6   6      391.38      332.89      4.50 o 
   3   6   6      168.40      156.01      2.70 o 
   4   6   6       80.14       59.90      1.74 o 
   5   6   6        0.21        0.75      0.46 o 
   6   6   6       70.60       69.91      2.07 o 
   7   6   6       13.86       12.34      1.07 o 
 -10   7   6       24.12       18.70      1.83 o 
  -9   7   6      101.15       98.14      2.96 o 
  -8   7   6       17.45       17.76      1.41 o 
  -7   7   6        0.00       -0.42      0.70 o 
  -6   7   6       16.88       21.89      1.40 o 
  -5   7   6      119.83      113.18      2.86 o 
  -4   7   6       89.07       79.04      2.18 o 
  -3   7   6      562.48      567.89      6.53 o 
  -2   7   6      745.12      697.51     15.86 o 
  -1   7   6       17.37       24.44      0.78 o 
   0   7   6       97.12      104.13      1.87 o 
   1   7   6       13.39       12.22      0.78 o 
   2   7   6      107.83      108.70      2.16 o 
   3   7   6       95.08       76.38      1.95 o 
   4   7   6      232.26      213.03      3.39 o 
   5   7   6       31.65       28.41      1.35 o 
   6   7   6      136.38      148.40      3.05 o 
   7   7   6        0.05       -0.38      0.38 o 
 -10   8   6        4.26        2.66      1.57 o 
  -9   8   6       52.41       51.13      2.22 o 
  -8   8   6       27.62       23.93      1.61 o 
  -7   8   6       16.27       11.28      1.18 o 
  -6   8   6        0.01        0.83      0.60 o 
  -5   8   6        0.47        0.41      0.60 o 
  -4   8   6       13.35        7.21      1.11 o 
  -3   8   6      564.51      544.57      6.48 o 
  -2   8   6       21.33       23.35      1.26 o 
  -1   8   6      672.96      619.05      6.51 o 
   0   8   6       41.09       46.83      1.29 o 
   1   8   6      128.51      116.52      2.56 o 
   2   8   6      426.76      361.09      4.32 o 
   3   8   6        4.90        3.32      0.61 o 
   4   8   6        3.43        3.05      0.60 o 
   5   8   6        9.06        8.77      0.90 o 
   6   8   6        0.94        1.43      0.48 o 
   7   8   6       32.08       30.72      2.43 o 
  -9   9   6        0.26       -0.22      0.64 o 
  -8   9   6       23.97       22.98      1.64 o 
  -7   9   6        5.12        3.38      0.82 o 
  -6   9   6        2.24        1.82      0.70 o 
  -5   9   6      254.40      235.52      4.16 o 
  -4   9   6        0.07       -0.53      0.53 o 
  -3   9   6        0.36       -0.03      0.57 o 
  -2   9   6       37.82       34.42      1.52 o 
  -1   9   6      267.19      250.14      5.06 o 
   0   9   6        2.92        1.34      0.64 o 
   1   9   6      104.56       89.03      1.90 o 
   2   9   6       52.48       44.27      1.48 o 
   3   9   6      200.45      188.70      3.13 o 
   4   9   6       24.57       24.95      1.27 o 
   5   9   6        2.44        2.03      0.47 o 
   6   9   6       14.98       15.07      1.41 o 
  -9  10   6        0.06       -0.38      0.94 o 
  -8  10   6        3.09        3.96      0.92 o 
  -7  10   6        6.15        6.77      1.10 o 
  -6  10   6      159.46      156.94      3.53 o 
  -5  10   6       10.17       14.28      1.25 o 
  -4  10   6        6.00        5.30      0.86 o 
  -3  10   6       21.67       23.60      1.41 o 
  -2  10   6      163.15      146.22      3.89 o 
  -1  10   6      138.67      139.02      3.79 o 
   0  10   6      349.23      320.89      5.96 o 
   1  10   6       38.12       31.15      1.17 o 
   2  10   6      373.64      364.06      4.48 o 
   3  10   6       18.35       15.25      1.04 o 
   4  10   6       75.50       72.21      2.00 o 
   5  10   6        8.40        8.86      1.13 o 
   6  10   6       20.82       19.65      1.95 o 
  -8  11   6        9.91        9.48      1.25 o 
  -7  11   6       66.49       65.45      2.66 o 
  -6  11   6        6.78        5.38      0.93 o 
  -5  11   6       82.60       86.75      2.61 o 
  -4  11   6        0.23        1.21      0.66 o 
  -3  11   6      215.61      192.75      4.63 o 
  -2  11   6      287.51      268.76      5.54 o 
  -1  11   6       70.41       70.48      2.76 o 
   0  11   6       19.10       18.36      1.63 o 
   1  11   6        2.87        1.47      0.61 o 
   2  11   6       19.37       17.54      1.05 o 
   3  11   6        0.65        1.17      0.46 o 
   4  11   6       22.31       19.73      1.21 o 
   5  11   6       38.45       37.73      2.34 o 
   6  11   6        0.05       -0.67      0.93 o 
  -8  12   6       18.15       16.34      1.56 o 
  -7  12   6       25.89       25.28      2.10 o 
  -6  12   6       13.84       11.82      1.27 o 
  -5  12   6       87.17       91.81      2.75 o 
  -4  12   6       20.27       16.60      1.66 o 
  -3  12   6       17.57       17.13      1.62 o 
  -2  12   6       26.95       25.19      1.84 o 
  -1  12   6      136.24      134.04      5.98 o 
   0  12   6      626.68      585.76      9.09 o 
   1  12   6       36.91       35.55      2.75 o 
   2  12   6      206.15      210.02      4.24 o 
   3  12   6        0.00        0.18      0.40 o 
   4  12   6       15.23       13.02      1.23 o 
   5  12   6        4.84        4.22      1.87 o 
   6  12   6        0.67       -0.02      0.80 o 
  -7  13   6        1.26        2.44      0.83 o 
  -6  13   6       29.59       29.38      1.82 o 
  -5  13   6       22.73       19.25      1.87 o 
  -4  13   6      109.45      107.08      3.61 o 
  -3  13   6      134.76      137.45      4.10 o 
  -2  13   6        0.25        0.32      1.86 o 
  -1  13   6       10.59        8.90      1.23 o 
   0  13   6       11.34       12.11      1.53 o 
   1  13   6       17.12       21.21      1.74 o 
   2  13   6        4.14        5.17      1.10 o 
   3  13   6        4.83        4.51      1.04 o 
   4  13   6        0.73        1.30      1.25 o 
   5  13   6       25.83       34.41      2.17 o 
  -7  14   6        9.85        9.92      3.37 o 
  -6  14   6        4.35        4.60      1.17 o 
  -5  14   6       16.85       18.05      2.45 o 
  -4  14   6       13.83       11.32      2.90 o 
  -3  14   6      240.56      252.04      5.80 o 
  -2  14   6      122.74      121.36      7.67 o 
  -1  14   6       44.73       45.47      2.37 o 
   0  14   6        0.69        0.26      0.62 o 
   1  14   6       24.11       27.41      1.77 o 
   2  14   6        1.87        1.73      1.41 o 
   4  14   6       26.31       33.17      2.77 o 
   5  14   6        3.09        0.26      1.31 o 
  -6  15   6       17.36       13.29      1.65 o 
  -5  15   6        0.02       -0.68      0.68 o 
  -4  15   6      107.06      104.97      3.82 o 
  -3  15   6       13.94       18.58      2.23 o 
  -2  15   6        6.46        8.03      2.37 o 
  -1  15   6       14.04       17.97      2.78 o 
   0  15   6       16.73       16.50      1.59 o 
   1  15   6        2.00        4.25      1.58 o 
   2  15   6        3.32        3.52      1.55 o 
  -5  16   6       26.24       27.59      2.22 o 
  -4  16   6      246.29      235.98      8.02 o 
  -3  16   6      125.99      134.42      4.31 o 
  -2  16   6        0.71        1.14      1.11 o 
  -1  16   6       13.14       14.82      1.71 o 
   0  16   6       77.77       87.59      4.89 o 
   1  16   6        0.04       -1.13      1.13 o 
  -4  17   6       18.14       21.02      1.94 o 
  -3  17   6       12.34       10.33      3.31 o 
  -2  17   6        0.98       -0.84      0.84 o 
  -1  17   6       32.81       41.51      3.65 o 
   0  17   6       15.12       17.41      2.46 o 
  -3  18   6        1.34        0.27      0.64 o 
  -2  18   6        0.40       -0.14      1.24 o 
  -1  18   6        1.56       -0.36      1.19 o 
 -10   1   7       43.26       54.06      4.51 o 
  -9   1   7       61.69       69.74      4.59 o 
  -8   1   7        5.14        6.68      0.85 o 
  -7   1   7        0.06        0.66      0.58 o 
  -6   1   7      227.17      239.89      3.52 o 
  -5   1   7       32.41       37.95      1.08 o 
  -4   1   7      104.06      112.97      1.86 o 
  -3   1   7      359.69      369.48      3.77 o 
  -2   1   7       48.58       52.06      1.10 o 
  -1   1   7        9.59       11.40      0.60 o 
   0   1   7       22.44       14.85      0.67 o 
   1   1   7        2.52        2.71      0.52 o 
   2   1   7     1526.52     1391.31     10.99 o 
   3   1   7        2.14        3.08      0.62 o 
   4   1   7      316.00      284.11      4.00 o 
   5   1   7        8.82        6.16      0.80 o 
   6   1   7       61.00       60.34      1.98 o 
   7   1   7        7.82        7.29      0.88 o 
 -10   2   7       51.29       53.51      4.39 o 
  -9   2   7        1.89        0.56      1.56 o 
  -8   2   7       35.60       36.08      2.04 o 
  -7   2   7      104.24       97.90      2.70 o 
  -6   2   7      115.05      116.03      2.57 o 
  -5   2   7       16.53       14.34      0.76 o 
  -4   2   7      137.49      158.45      2.05 o 
  -3   2   7        7.76        8.21      0.53 o 
  -2   2   7       39.64       38.96      1.08 o 
  -1   2   7       45.78       45.32      1.27 o 
   0   2   7      310.11      295.78      3.45 o 
   1   2   7      178.69      168.80      2.61 o 
   2   2   7       84.11       81.99      1.89 o 
   3   2   7      511.77      461.38      5.16 o 
   4   2   7        9.81        9.28      0.91 o 
   5   2   7        5.05        4.30      0.66 o 
   6   2   7       98.43       99.03      2.54 o 
   7   2   7       23.31       23.93      1.65 o 
 -10   3   7       10.20        9.56      2.53 o 
  -9   3   7      112.27      109.07      3.79 o 
  -8   3   7      200.33      195.38      4.84 o 
  -7   3   7       17.50       17.59      1.23 o 
  -6   3   7      241.22      231.20      3.83 o 
  -5   3   7       35.08       31.35      2.12 o 
  -4   3   7      333.25      349.50      3.85 o 
  -3   3   7       42.60       39.28      1.05 o 
  -2   3   7       81.01       78.64      1.76 o 
  -1   3   7       98.93       89.95      1.48 o 
   0   3   7      892.73      853.99      7.04 o 
   1   3   7      120.75      125.70      2.23 o 
   2   3   7       16.79       16.03      0.95 o 
   3   3   7       36.34       35.31      1.48 o 
   4   3   7       18.00       17.35      1.12 o 
   5   3   7       26.29       27.26      1.38 o 
   6   3   7       79.33       77.53      2.32 o 
   7   3   7        1.08        1.08      0.52 o 
 -10   4   7       19.06       14.87      2.77 o 
  -9   4   7       26.37       27.85      1.94 o 
  -8   4   7      134.70      127.24      3.05 o 
  -7   4   7       26.80       27.88      1.53 o 
  -6   4   7      271.45      274.44      4.31 o 
  -5   4   7      320.73      302.57      4.45 o 
  -4   4   7      190.10      180.45      3.21 o 
  -3   4   7      137.25      127.73      2.08 o 
  -2   4   7      220.39      220.71      2.45 o 
  -1   4   7       74.47       61.77      1.23 o 
   0   4   7       72.45       79.14      1.42 o 
   1   4   7      169.90      157.22      2.54 o 
   2   4   7       56.37       47.67      1.48 o 
   3   4   7       99.97       93.44      2.14 o 
   4   4   7      283.62      268.90      3.94 o 
   5   4   7      104.38       97.05      2.39 o 
   6   4   7       32.68       35.64      1.86 o 
   7   4   7        1.53        1.20      0.78 o 
 -10   5   7       31.00       30.22      3.00 o 
  -9   5   7       52.78       50.12      2.57 o 
  -8   5   7        9.11       10.81      1.15 o 
  -7   5   7       71.70       71.07      2.56 o 
  -6   5   7      217.38      205.67      3.74 o 
  -5   5   7      166.31      158.22      3.14 o 
  -4   5   7      290.12      268.05      4.11 o 
  -3   5   7        7.64        8.03      0.87 o 
  -2   5   7       53.95       44.02      1.20 o 
  -1   5   7      152.81      148.65      1.98 o 
   0   5   7      185.85      152.36      2.91 o 
   1   5   7       26.07       27.81      1.13 o 
   2   5   7        0.09        1.81      0.51 o 
   3   5   7      125.72      120.56      2.44 o 
   4   5   7       34.00       31.72      1.38 o 
   5   5   7        9.18       11.50      1.03 o 
   6   5   7        0.42        0.73      0.52 o 
   7   5   7        7.75        6.24      1.85 o 
 -10   6   7        2.43        1.99      1.62 o 
  -9   6   7       22.92       20.48      1.77 o 
  -8   6   7        7.76        9.12      1.20 o 
  -7   6   7       18.09       14.26      1.24 o 
  -6   6   7      294.03      282.81      4.59 o 
  -5   6   7      179.31      175.21      5.06 o 
  -4   6   7       32.81       34.61      1.52 o 
  -3   6   7      113.29       96.37      2.86 o 
  -2   6   7      981.67      942.56     11.61 o 
  -1   6   7       56.94       56.19      1.32 o 
   0   6   7      114.93       99.90      2.31 o 
   1   6   7       54.21       41.64      1.51 o 
   2   6   7      150.89      136.81      2.53 o 
   3   6   7       23.83       18.59      1.10 o 
   4   6   7       23.97       20.47      1.21 o 
   5   6   7       21.88       18.16      1.21 o 
   6   6   7        1.06        2.07      0.64 o 
   7   6   7       20.27       22.46      1.57 o 
 -10   7   7       14.92       14.04      1.88 o 
  -9   7   7       30.50       30.74      2.38 o 
  -8   7   7        9.78        9.63      1.13 o 
  -7   7   7       37.16       32.55      1.69 o 
  -6   7   7        1.84        2.17      0.78 o 
  -5   7   7      113.73      104.53      2.69 o 
  -4   7   7       11.27       10.31      1.03 o 
  -3   7   7        3.38        5.14      0.79 o 
  -2   7   7      169.91      157.48      3.72 o 
  -1   7   7      394.99      384.83      3.64 o 
   0   7   7       81.42       70.77      1.64 o 
   1   7   7      225.34      203.24      3.40 o 
   2   7   7      163.41      135.19      2.53 o 
   3   7   7        6.19        5.93      0.75 o 
   4   7   7       12.29        6.51      0.78 o 
   5   7   7       13.40       11.98      1.05 o 
   6   7   7        0.45        0.38      0.43 o 
   7   7   7       63.48       68.51      2.73 o 
 -10   8   7        3.28        1.60      1.37 o 
  -9   8   7       37.67       34.96      2.01 o 
  -8   8   7        7.58        5.09      0.95 o 
  -7   8   7        2.81        1.85      0.93 o 
  -6   8   7       35.64       27.96      1.59 o 
  -5   8   7       34.91       35.38      1.66 o 
  -4   8   7     1269.31     1222.07     15.65 o 
  -3   8   7      110.69      106.68      2.64 o 
  -2   8   7      141.09      135.19      3.20 o 
  -1   8   7       43.94       42.15      2.11 o 
   0   8   7      565.73      531.62      5.33 o 
   1   8   7      193.34      187.03      2.93 o 
   2   8   7       62.00       49.03      1.58 o 
   3   8   7       16.84       11.95      0.96 o 
   4   8   7        8.21        7.68      0.85 o 
   5   8   7        9.68        8.48      0.91 o 
   6   8   7        5.06        5.72      0.72 o 
  -9   9   7      100.24      105.13      3.86 o 
  -8   9   7        1.68        0.80      0.70 o 
  -7   9   7       62.93       64.86      2.39 o 
  -6   9   7       15.19       14.93      1.33 o 
  -5   9   7        6.35        6.69      0.98 o 
  -4   9   7        2.75        2.30      0.74 o 
  -3   9   7      426.13      387.72      6.95 o 
  -2   9   7       40.97       37.42      1.63 o 
  -1   9   7       52.97       52.81      2.41 o 
   0   9   7       38.57       48.60      2.28 o 
   1   9   7      131.66      121.32      3.03 o 
   2   9   7      121.81      104.78      2.30 o 
   3   9   7       24.67       24.09      1.25 o 
   4   9   7       48.66       44.37      1.63 o 
   5   9   7       37.95       36.16      1.52 o 
   6   9   7      165.98      189.00      4.31 o 
  -9  10   7       10.09        8.86      1.22 o 
  -8  10   7       11.52       12.57      1.40 o 
  -7  10   7       35.00       37.36      1.92 o 
  -6  10   7      293.22      275.06      7.22 o 
  -5  10   7       31.99       28.95      1.77 o 
  -4  10   7       38.16       31.46      1.67 o 
  -3  10   7        0.91        0.37      0.64 o 
  -2  10   7      588.99      580.43      9.04 o 
  -1  10   7        1.56        1.46      0.90 o 
   0  10   7        0.45        0.95      0.77 o 
   1  10   7        0.33        0.36      0.48 o 
   2  10   7       56.78       55.03      1.69 o 
   3  10   7      103.76      102.31      2.40 o 
   4  10   7        0.60        0.77      0.44 o 
   5  10   7        1.96        1.09      0.54 o 
   6  10   7        0.16        3.39      0.82 o 
  -8  11   7       66.89       61.95      2.52 o 
  -7  11   7        1.57        1.10      0.78 o 
  -6  11   7        3.97        5.14      1.03 o 
  -5  11   7        0.00       -0.57      0.61 o 
  -4  11   7        0.77        0.57      0.65 o 
  -3  11   7        4.51        5.55      1.08 o 
  -2  11   7        0.15       -0.35      0.63 o 
  -1  11   7       61.54       47.92      2.72 o 
   0  11   7       15.34       12.79      2.06 o 
   1  11   7        2.06        2.24      0.83 o 
   2  11   7       12.51       10.25      1.11 o 
   3  11   7       27.42       27.12      1.36 o 
   4  11   7       47.25       53.96      2.35 o 
   5  11   7       54.03       54.19      2.24 o 
  -8  12   7       86.00       86.66      5.08 o 
  -7  12   7      220.60      231.16      5.52 o 
  -6  12   7       12.52       10.91      1.26 o 
  -5  12   7        1.11       -0.22      0.55 o 
  -4  12   7       43.28       42.86      2.37 o 
  -3  12   7      115.05      109.47      4.33 o 
  -2  12   7       25.76       26.96      2.01 o 
  -1  12   7        5.44        5.59      1.14 o 
   0  12   7       95.03       97.94      3.45 o 
   1  12   7       22.48       22.81      1.84 o 
   2  12   7       75.51       79.40      3.17 o 
   3  12   7        1.44        2.38      0.87 o 
   4  12   7       73.97       80.90      2.62 o 
   5  12   7        0.44        0.75      1.46 o 
  -7  13   7        6.80        7.78      1.38 o 
  -6  13   7       14.77       14.53      1.43 o 
  -5  13   7        0.67       -0.28      0.64 o 
  -4  13   7        5.44        6.62      1.25 o 
  -3  13   7       17.93       22.08      1.93 o 
  -2  13   7       32.99       27.18      2.98 o 
  -1  13   7       35.50       35.85      2.20 o 
   0  13   7      112.35      109.91      3.72 o 
   1  13   7        5.39        4.52      1.92 o 
   2  13   7       42.54       40.45      2.37 o 
   3  13   7       65.54       64.62      4.30 o 
   4  13   7       35.51       44.21      3.21 o 
  -6  14   7        6.01        7.32      1.20 o 
  -5  14   7      402.30      417.93      8.23 o 
  -4  14   7        4.04        3.84      1.05 o 
  -3  14   7        8.28        4.36      2.68 o 
  -2  14   7        3.24        1.92      0.82 o 
  -1  14   7       49.57       51.76      2.58 o 
   0  14   7        4.44        2.29      0.80 o 
   1  14   7       20.14       22.87      1.94 o 
   2  14   7      139.73      160.17      6.79 o 
   3  14   7       24.86       27.38      3.09 o 
  -5  15   7        1.19        0.38      0.68 o 
  -4  15   7       46.50       46.24      4.13 o 
  -3  15   7       19.74       19.95      1.99 o 
  -2  15   7       51.31       53.38      4.99 o 
  -1  15   7       15.56       14.53      2.81 o 
   0  15   7       24.60       21.18      1.88 o 
   1  15   7        0.10        2.02      1.55 o 
   2  15   7       94.48      110.24      5.67 o 
  -4  16   7        4.39        4.66      1.05 o 
  -3  16   7      188.31      208.28      5.60 o 
  -2  16   7        2.15        3.00      0.83 o 
  -1  16   7        1.96        2.17      0.72 o 
   0  16   7       51.59       63.91      4.31 o 
   1  16   7       78.66       95.48      5.25 o 
  -3  17   7        2.87       -0.24      0.67 o 
  -2  17   7        0.62        3.33      1.32 o 
  -1  17   7        4.49        5.39      1.64 o 
   0  17   7       42.85       51.35      3.99 o 
   1  17   7       39.85       49.96      3.91 o 
 -10   0   8      336.74      333.40     10.87 o 
  -6   0   8      198.17      206.50      5.95 o 
  -5   0   8      733.34      721.35      9.36 o 
  -4   0   8        0.07        0.03      0.43 o 
  -3   0   8      300.20      253.98      4.44 o 
  -2   0   8      462.94      439.42      6.38 o 
  -1   0   8        2.03        0.57      0.49 o 
   0   0   8     1026.68      987.96     11.82 o 
   1   0   8     1022.47      930.25     20.06 o 
   2   0   8       42.12       33.66      1.90 o 
   3   0   8      481.16      446.01      8.01 o 
   4   0   8       54.83       57.33      2.99 o 
   5   0   8      314.80      322.75      6.68 o 
   6   0   8      195.77      204.61      5.43 o 
 -10   1   8       12.58       10.35      2.77 o 
  -9   1   8       16.57        9.68      2.50 o 
  -8   1   8      170.26      169.37      6.90 o 
  -7   1   8       34.10       36.92      2.46 o 
  -6   1   8        2.62        1.21      0.72 o 
  -5   1   8      170.44      176.70      3.03 o 
  -4   1   8       80.13       82.81      1.70 o 
  -3   1   8       28.95       28.81      0.94 o 
  -2   1   8      473.46      450.12      4.52 o 
  -1   1   8       12.45       12.72      0.77 o 
   0   1   8       86.59       83.98      1.87 o 
   1   1   8        4.19        4.21      0.65 o 
   2   1   8     1214.06     1100.80      9.50 o 
   3   1   8        3.43        3.01      0.63 o 
   4   1   8      484.19      473.19      5.69 o 
   5   1   8       22.25       21.64      1.33 o 
   6   1   8        1.34       -0.23      0.48 o 
 -10   2   8       43.39       44.80      4.31 o 
  -9   2   8       31.06       29.25      3.50 o 
  -8   2   8      289.34      294.12      6.08 o 
  -7   2   8       12.43       10.10      1.31 o 
  -6   2   8       33.45       34.91      1.53 o 
  -5   2   8        4.02        3.02      0.58 o 
  -4   2   8      197.40      186.58      2.75 o 
  -3   2   8      247.87      219.41      3.03 o 
  -2   2   8      222.73      239.76      2.73 o 
  -1   2   8      617.40      568.23      4.78 o 
   0   2   8      524.08      521.11      5.33 o 
   1   2   8      172.77      156.23      2.67 o 
   2   2   8      366.11      349.78      4.40 o 
   3   2   8        0.05       -0.36      0.40 o 
   4   2   8      181.46      176.00      3.22 o 
   5   2   8       75.26       75.34      2.19 o 
   6   2   8        4.75        3.02      1.22 o 
 -10   3   8        3.13        1.77      1.91 o 
  -9   3   8       58.62       55.51      4.32 o 
  -8   3   8       33.86       34.15      4.55 o 
  -7   3   8       98.78       99.95      2.62 o 
  -6   3   8      822.60      816.29      8.82 o 
  -5   3   8      162.23      158.61      3.14 o 
  -4   3   8       53.78       56.31      2.33 o 
  -3   3   8      139.92      140.40      2.01 o 
  -2   3   8        6.88        5.63      0.79 o 
  -1   3   8       17.23       14.73      0.73 o 
   0   3   8     2633.14     2391.46     20.78 o 
   1   3   8       65.89       60.38      1.67 o 
   2   3   8       20.87       22.76      1.43 o 
   3   3   8      189.95      174.51      3.08 o 
   4   3   8       19.98       17.41      1.57 o 
   5   3   8        6.77        5.13      0.77 o 
   6   3   8       82.48       86.28      2.46 o 
 -10   4   8       23.42       27.02      3.55 o 
  -9   4   8      118.34      119.26      3.90 o 
  -8   4   8        3.79        2.50      1.17 o 
  -7   4   8      313.43      315.63      4.98 o 
  -6   4   8      181.18      165.25      3.73 o 
  -5   4   8       54.04       54.55      1.90 o 
  -4   4   8        0.06       -0.48      0.48 o 
  -3   4   8        3.90        4.79      0.71 o 
  -2   4   8      452.51      461.84      4.16 o 
  -1   4   8        1.83        0.40      0.35 o 
   0   4   8       39.21       49.65      1.65 o 
   1   4   8       17.80       12.52      0.90 o 
   2   4   8        2.31        2.72      0.79 o 
   3   4   8        0.82        0.05      0.45 o 
   4   4   8       66.94       61.13      1.91 o 
   5   4   8       18.07       21.40      1.35 o 
   6   4   8      138.39      144.97      3.22 o 
 -10   5   8       40.65       40.31      2.57 o 
  -9   5   8        9.45        9.14      1.34 o 
  -8   5   8       77.24       73.82      2.41 o 
  -7   5   8      526.31      535.25      7.01 o 
  -6   5   8        6.69        6.08      0.92 o 
  -5   5   8       90.46       81.32      2.35 o 
  -4   5   8      538.54      517.15      6.41 o 
  -3   5   8        8.93        7.89      0.91 o 
  -2   5   8     1250.70     1217.30      8.53 o 
  -1   5   8      564.88      582.65      4.94 o 
   0   5   8       40.04       26.09      1.41 o 
   1   5   8      370.05      324.61      4.11 o 
   2   5   8      142.78      127.80      2.99 o 
   3   5   8       16.41       17.43      1.12 o 
   4   5   8        0.22        0.15      0.46 o 
   5   5   8       24.34       21.71      1.37 o 
   6   5   8       30.27       32.10      1.58 o 
 -10   6   8        0.03        0.09      0.61 o 
  -9   6   8       84.89       83.62      5.16 o 
  -8   6   8       15.84       16.46      1.39 o 
  -7   6   8       21.35       22.51      2.05 o 
  -6   6   8        1.47        1.13      0.69 o 
  -5   6   8      457.31      452.21      6.12 o 
  -4   6   8      317.52      318.00      4.83 o 
  -3   6   8      156.78      152.15      3.15 o 
  -2   6   8       89.97       80.71      2.19 o 
  -1   6   8      393.75      358.84      3.85 o 
   0   6   8        2.11        2.56      0.55 o 
   1   6   8       95.12       78.92      1.94 o 
   2   6   8        2.49        4.58      0.86 o 
   3   6   8        0.15        1.72      0.53 o 
   4   6   8        0.00       -0.42      0.42 o 
   5   6   8        4.87        1.96      0.74 o 
   6   6   8       93.57       95.27      2.58 o 
 -10   7   8        0.24        0.99      0.63 o 
  -9   7   8       43.78       47.06      2.21 o 
  -8   7   8       39.87       36.78      3.14 o 
  -7   7   8        0.96        1.51      0.64 o 
  -6   7   8       29.24       29.70      1.64 o 
  -5   7   8      153.73      137.48      3.17 o 
  -4   7   8      242.47      242.98      4.22 o 
  -3   7   8      439.91      420.95      5.73 o 
  -2   7   8      239.63      243.67      4.04 o 
  -1   7   8      264.51      248.91      4.01 o 
   0   7   8       38.48       37.99      1.30 o 
   1   7   8      212.83      225.13      3.39 o 
   2   7   8        6.98        4.86      0.69 o 
   3   7   8       14.24       10.07      0.93 o 
   4   7   8       55.20       61.13      1.96 o 
   5   7   8        7.39        7.39      0.90 o 
   6   7   8      143.46      153.89      3.31 o 
  -9   8   8       77.57       85.24      2.93 o 
  -8   8   8       17.50       19.79      1.56 o 
  -7   8   8       87.45       85.65      2.69 o 
  -6   8   8      126.57      132.21      3.25 o 
  -5   8   8       11.28       13.02      1.24 o 
  -4   8   8       95.78       89.06      2.56 o 
  -3   8   8       88.17       91.59      2.54 o 
  -2   8   8        6.08        2.95      0.77 o 
  -1   8   8        0.52       -0.03      0.69 o 
   0   8   8       47.69       38.98      1.57 o 
   1   8   8      252.87      234.92      3.63 o 
   2   8   8       16.66       11.73      1.05 o 
   3   8   8        1.80        2.11      0.59 o 
   4   8   8       74.06       75.33      2.16 o 
   5   8   8        1.73        2.22      0.70 o 
   6   8   8       24.07       24.23      2.77 o 
  -9   9   8        8.13        8.96      1.10 o 
  -8   9   8       10.47        7.38      2.15 o 
  -7   9   8        0.10        0.58      0.64 o 
  -6   9   8        1.19        0.72      0.63 o 
  -5   9   8      202.21      197.26      4.01 o 
  -4   9   8        2.19        2.49      0.74 o 
  -3   9   8      213.37      217.10      4.08 o 
  -2   9   8        4.84        5.00      0.89 o 
  -1   9   8       65.39       56.49      2.57 o 
   0   9   8      198.82      184.30      4.64 o 
   1   9   8        0.19       -0.44      0.69 o 
   2   9   8        0.12        1.30      0.60 o 
   3   9   8       97.73      107.92      2.54 o 
   4   9   8      121.60      124.62      2.85 o 
   5   9   8        5.27        8.29      1.12 o 
  -8  10   8        3.18        2.97      0.88 o 
  -7  10   8      126.80      135.46      3.56 o 
  -6  10   8      184.83      186.72      4.05 o 
  -5  10   8       91.81       86.05      2.69 o 
  -4  10   8       21.50       25.84      1.60 o 
  -3  10   8      155.29      158.17      3.52 o 
  -2  10   8        5.46        4.19      1.02 o 
  -1  10   8        8.70        7.01      1.68 o 
   0  10   8      277.84      251.95      5.63 o 
   1  10   8       15.62       15.12      2.30 o 
   2  10   8        0.15       -0.38      0.55 o 
   3  10   8      172.17      173.13      3.29 o 
   4  10   8       42.62       49.79      3.37 o 
   5  10   8        0.16        1.07      1.03 o 
  -8  11   8       88.60       93.62      8.63 o 
  -7  11   8      138.44      137.89      3.67 o 
  -6  11   8       32.22       30.45      1.85 o 
  -5  11   8      258.18      253.08      4.81 o 
  -4  11   8       19.68       18.27      1.44 o 
  -3  11   8       70.16       71.38      3.04 o 
  -2  11   8       13.34        8.47      1.38 o 
  -1  11   8      112.46      110.60      4.00 o 
   0  11   8        4.65        3.33      1.03 o 
   1  11   8        1.88        1.83      1.50 o 
   2  11   8        0.92       -0.38      0.72 o 
   3  11   8       57.39       59.00      2.22 o 
   4  11   8      150.74      162.52      3.31 o 
   5  11   8      184.82      205.78      9.03 o 
  -7  12   8       11.30       15.34      1.48 o 
  -6  12   8        0.13        0.93      1.15 o 
  -5  12   8      284.23      298.69      5.41 o 
  -4  12   8       17.82       17.69      1.46 o 
  -3  12   8       56.47       52.74      2.70 o 
  -2  12   8       15.80       13.01      1.62 o 
  -1  12   8       20.89       21.52      1.93 o 
   0  12   8        0.00        1.10      0.70 o 
   1  12   8       22.57       21.66      2.79 o 
   2  12   8       66.65       67.80      3.08 o 
   3  12   8        2.57        2.54      0.71 o 
   4  12   8       19.96       24.25      2.05 o 
  -6  13   8       74.71       76.24      2.74 o 
  -5  13   8       54.24       57.68      2.86 o 
  -4  13   8       12.56        9.29      1.45 o 
  -3  13   8       78.23       71.41      3.14 o 
  -2  13   8       13.83       11.85      1.59 o 
  -1  13   8        1.68        3.01      0.86 o 
   0  13   8        2.68        3.14      1.20 o 
   2  13   8       55.35       64.17      3.01 o 
   3  13   8       13.94       11.82      2.56 o 
   4  13   8        0.04        0.75      1.57 o 
  -5  14   8       24.29       31.15      2.37 o 
  -4  14   8        2.76        2.01      0.90 o 
  -3  14   8       24.62       26.09      2.74 o 
  -2  14   8       13.12       16.67      1.80 o 
  -1  14   8        0.00       -0.11      0.54 o 
   0  14   8        0.00       -0.78      0.91 o 
   1  14   8       16.08       17.87      2.94 o 
   2  14   8       44.15       56.72      3.54 o 
   3  14   8       52.11       63.76      4.49 o 
  -5  15   8        0.01       -0.08      0.59 o 
  -4  15   8       18.58       17.87      1.95 o 
  -3  15   8       17.64       16.19      2.38 o 
  -2  15   8        5.76        5.10      1.14 o 
  -1  15   8       28.39       26.73      3.35 o 
   0  15   8        4.93        5.75      1.83 o 
   1  15   8       24.25       20.01      2.88 o 
   2  15   8       11.42       10.16      2.55 o 
  -3  16   8       64.31       67.94      4.29 o 
  -2  16   8        0.14        0.53      0.66 o 
  -1  16   8        0.09       -0.40      0.61 o 
   0  16   8      114.55      135.66      6.49 o 
 -10   1   9       62.05       61.43      3.38 o 
  -9   1   9       17.56       15.96      2.95 o 
  -8   1   9      176.97      175.76      7.19 o 
  -7   1   9       30.65       27.57      1.68 o 
  -6   1   9        0.01        1.03      0.56 o 
  -5   1   9      337.07      319.99      4.01 o 
  -4   1   9      129.15      122.36      2.29 o 
  -3   1   9       11.36       13.31      0.75 o 
  -2   1   9      142.49      123.81      2.01 o 
  -1   1   9       43.81       35.97      1.32 o 
   0   1   9       65.39       59.92      2.28 o 
   1   1   9       22.09       19.83      1.12 o 
   2   1   9        9.68       10.62      0.93 o 
   3   1   9       75.99       70.10      2.02 o 
   4   1   9        3.66        3.50      0.67 o 
   5   1   9        4.96        3.96      0.74 o 
   6   1   9       23.79       20.61      1.74 o 
  -9   2   9      127.28      129.98      6.49 o 
  -8   2   9       79.22       82.16      4.99 o 
  -7   2   9      427.98      413.29      7.46 o 
  -6   2   9        2.98        2.27      0.61 o 
  -5   2   9       19.57       15.41      1.15 o 
  -4   2   9      403.04      400.14      4.58 o 
  -3   2   9      334.19      317.17      3.43 o 
  -2   2   9      138.59      121.81      1.98 o 
  -1   2   9      167.08      158.12      3.01 o 
   0   2   9       28.56       20.14      1.17 o 
   1   2   9      281.84      248.43      3.64 o 
   2   2   9       61.45       57.26      1.77 o 
   3   2   9       58.91       62.33      1.93 o 
   4   2   9        0.10       -0.05      0.48 o 
   5   2   9       73.67       74.53      2.28 o 
   6   2   9        2.78        4.06      0.75 o 
  -9   3   9      169.73      159.65      7.16 o 
  -8   3   9        3.98        4.84      1.59 o 
  -7   3   9      217.09      214.48      5.17 o 
  -6   3   9       33.76       30.44      1.51 o 
  -5   3   9      126.50      124.89      2.87 o 
  -4   3   9        0.91        0.39      0.70 o 
  -3   3   9      402.56      405.17      4.59 o 
  -2   3   9       19.58       10.70      0.71 o 
  -1   3   9        4.50        1.07      0.49 o 
   0   3   9       95.51       96.74      2.14 o 
   1   3   9        5.83        4.35      0.70 o 
   2   3   9      130.82      138.66      2.76 o 
   3   3   9       13.04       13.66      1.08 o 
   4   3   9      125.37      130.86      2.91 o 
   5   3   9        1.19        1.97      0.54 o 
  -9   4   9       54.17       43.46      4.07 o 
  -8   4   9        8.60        6.97      1.16 o 
  -7   4   9      261.74      262.50      4.58 o 
  -6   4   9       40.29       30.78      1.56 o 
  -5   4   9       46.92       43.29      1.76 o 
  -4   4   9      161.25      162.25      3.30 o 
  -3   4   9      453.92      413.45      5.53 o 
  -2   4   9      965.00      931.10      9.23 o 
  -1   4   9      950.05      855.96      7.70 o 
   0   4   9        0.43        0.85      0.66 o 
   1   4   9        0.24        1.28      0.51 o 
   2   4   9       59.13       56.91      1.79 o 
   3   4   9        1.88        1.05      0.53 o 
   4   4   9       51.65       50.89      2.04 o 
   5   4   9       11.17       10.76      1.08 o 
  -9   5   9       19.78       17.74      1.93 o 
  -8   5   9       27.85       26.32      2.10 o 
  -7   5   9        1.51        1.00      0.86 o 
  -6   5   9       64.38       65.45      2.23 o 
  -5   5   9      184.16      176.79      3.61 o 
  -4   5   9      189.06      190.26      3.69 o 
  -3   5   9      183.05      175.95      4.19 o 
  -2   5   9      487.49      486.05      6.12 o 
  -1   5   9       18.89       28.35      1.15 o 
   0   5   9       32.46       27.87      1.23 o 
   1   5   9        4.94        6.19      0.75 o 
   2   5   9       72.63       80.22      2.11 o 
   3   5   9       53.09       49.03      1.73 o 
   4   5   9      221.20      239.39      4.07 o 
   5   5   9       90.36       93.16      2.57 o 
 -10   6   9        0.52        1.48      0.66 o 
  -9   6   9       86.92       89.23      5.95 o 
  -8   6   9        3.10        2.75      0.99 o 
  -7   6   9       25.73       30.23      1.72 o 
  -6   6   9        3.24        3.19      0.75 o 
  -5   6   9       19.30       19.93      1.41 o 
  -4   6   9      557.04      530.17      6.86 o 
  -3   6   9       36.65       31.88      1.61 o 
  -2   6   9       10.24        7.85      0.94 o 
  -1   6   9      171.87      143.88      3.04 o 
   0   6   9       74.73       75.60      2.12 o 
   1   6   9       60.15       49.71      1.64 o 
   2   6   9       41.73       39.02      1.50 o 
   3   6   9       39.65       43.07      1.64 o 
   4   6   9       24.17       23.79      1.41 o 
   5   6   9       12.55       11.79      1.79 o 
  -9   7   9       18.27       15.25      1.79 o 
  -8   7   9       86.46       90.15      2.83 o 
  -7   7   9       41.74       43.81      1.99 o 
  -6   7   9        7.08        6.96      1.00 o 
  -5   7   9       71.20       68.31      2.32 o 
  -4   7   9       36.20       35.05      1.70 o 
  -3   7   9       35.01       34.49      1.69 o 
  -2   7   9      133.52      122.82      2.87 o 
  -1   7   9       17.96       17.49      1.62 o 
   0   7   9        7.57        5.71      1.05 o 
   1   7   9      227.50      238.14      3.67 o 
   2   7   9       77.42       74.57      2.09 o 
   3   7   9       29.72       26.93      1.42 o 
   4   7   9       14.21       10.97      1.06 o 
   5   7   9        2.75        1.92      0.95 o 
  -9   8   9      252.04      273.98      6.32 o 
  -8   8   9        2.77        3.35      0.73 o 
  -7   8   9       31.12       29.32      1.79 o 
  -6   8   9       31.23       28.03      2.53 o 
  -5   8   9      189.17      196.85      4.05 o 
  -4   8   9       41.41       42.90      1.90 o 
  -3   8   9        0.04       -0.37      0.51 o 
  -2   8   9      118.80      121.76      3.58 o 
  -1   8   9       69.89       67.98      2.87 o 
   0   8   9        6.01        4.63      1.07 o 
   1   8   9      179.63      176.94      3.93 o 
   2   8   9      146.02      155.99      3.06 o 
   3   8   9       22.72       19.67      1.36 o 
   4   8   9        2.41        1.81      0.72 o 
   5   8   9       74.05       77.24      3.25 o 
  -9   9   9       26.55       24.23      2.89 o 
  -8   9   9        0.05       -0.24      0.92 o 
  -7   9   9       64.07       63.40      2.45 o 
  -6   9   9        3.56        3.12      0.85 o 
  -5   9   9       18.06       13.87      1.33 o 
  -4   9   9       31.53       27.76      1.93 o 
  -3   9   9       52.80       49.06      2.02 o 
  -2   9   9       65.76       72.38      3.23 o 
  -1   9   9        1.76        2.34      1.32 o 
   0   9   9        0.08       -0.55      0.64 o 
   1   9   9       70.23       77.56      3.25 o 
   2   9   9       11.46       14.67      1.07 o 
   3   9   9       89.19       92.58      2.45 o 
   4   9   9       16.80       14.06      1.18 o 
  -8  10   9       37.90       41.21      3.35 o 
  -7  10   9      339.45      354.41      6.08 o 
  -6  10   9       17.80       16.84      1.53 o 
  -5  10   9        0.33       -0.54      0.55 o 
  -4  10   9       22.33       19.67      1.51 o 
  -3  10   9       13.32       15.13      1.34 o 
  -2  10   9       67.04       66.70      2.98 o 
  -1  10   9       44.94       48.23      3.53 o 
   0  10   9      231.65      248.88      6.76 o 
   1  10   9       30.72       31.20      4.29 o 
   2  10   9       18.70       16.64      1.82 o 
   3  10   9       96.70       95.50      2.94 o 
   4  10   9      111.09      123.30      3.29 o 
  -7  11   9        1.73       -0.35      1.03 o 
  -6  11   9       16.09       15.22      1.49 o 
  -5  11   9        7.18        7.14      1.10 o 
  -4  11   9       74.51       74.70      2.60 o 
  -3  11   9       36.52       40.75      2.41 o 
  -2  11   9        5.68        3.25      0.91 o 
  -1  11   9      333.95      355.23      7.36 o 
   0  11   9      104.36      102.68      6.70 o 
   1  11   9       15.97       17.05      1.94 o 
   2  11   9       82.09       86.79      3.62 o 
   3  11   9        7.65        8.51      1.23 o 
   4  11   9      365.44      411.37      8.03 o 
  -6  12   9        2.52        1.10      0.69 o 
  -5  12   9       62.81       63.60      2.51 o 
  -4  12   9        2.94        2.74      0.91 o 
  -3  12   9        6.44        6.19      1.21 o 
  -2  12   9        3.20        2.31      0.87 o 
  -1  12   9       48.02       51.26      2.73 o 
   0  12   9        9.13        7.58      1.68 o 
   1  12   9       80.38       92.39      3.80 o 
   2  12   9      330.04      362.00      7.73 o 
   3  12   9       70.93       67.42      8.33 o 
  -6  13   9        3.86        3.81      1.82 o 
  -5  13   9      113.81      116.89      4.18 o 
  -4  13   9        0.39        0.77      0.76 o 
  -3  13   9       93.22      102.60      3.98 o 
  -2  13   9      213.39      218.10      6.55 o 
  -1  13   9        8.47        7.34      2.25 o 
   0  13   9       29.47       34.15      2.49 o 
   1  13   9      260.32      292.82     10.04 o 
   2  13   9       64.90       77.22      4.22 o 
   3  13   9      143.78      134.81      5.64 o 
  -4  14   9        0.95       -0.84      0.84 o 
  -3  14   9       64.14       57.57      2.99 o 
  -2  14   9        0.06        0.41      0.76 o 
  -1  14   9       37.98       34.66      2.33 o 
   0  14   9       23.19       26.24      2.24 o 
   1  14   9        0.10        3.36      1.79 o 
   2  14   9      100.72      110.10      5.11 o 
  -3  15   9      149.32      171.30      7.41 o 
  -2  15   9       36.53       35.88      3.50 o 
  -1  15   9       76.62       74.54      4.53 o 
   0  15   9        6.21        6.11      1.24 o 
  -8   0  10       17.60       16.19      2.86 o 
  -5   0  10      957.49      933.65     16.92 o 
  -4   0  10      126.56      114.08      4.59 o 
  -3   0  10       30.48       22.24      1.25 o 
  -2   0  10      328.87      335.52      6.06 o 
  -1   0  10      830.53      773.24     10.49 o 
   0   0  10       29.03       28.02      1.87 o 
   1   0  10      152.19      151.81      4.14 o 
   2   0  10       34.73       42.26      2.28 o 
   3   0  10        2.55        1.42      0.79 o 
   4   0  10        6.06        5.62      1.16 o 
   5   0  10        0.19       -0.75      0.75 o 
  -9   1  10       20.78       20.45      3.26 o 
  -8   1  10        3.30        0.78      1.59 o 
  -7   1  10        0.69        1.28      1.49 o 
  -6   1  10       28.64       27.56      2.32 o 
  -5   1  10      163.47      162.47      4.20 o 
  -4   1  10        7.87        7.39      0.90 o 
  -3   1  10       67.68       71.04      1.61 o 
  -2   1  10       11.32       15.52      1.16 o 
  -1   1  10        2.81        1.47      0.56 o 
   0   1  10        0.49        1.57      0.56 o 
   1   1  10       16.39       16.38      1.14 o 
   2   1  10      109.20      104.99      2.50 o 
   3   1  10       62.57       54.77      1.88 o 
   4   1  10       17.25       18.00      1.30 o 
   5   1  10       45.67       43.74      1.83 o 
  -9   2  10       62.66       63.74      4.69 o 
  -8   2  10       42.47       34.15      3.62 o 
  -7   2  10       11.92       10.42      1.22 o 
  -6   2  10        7.92        7.37      1.12 o 
  -5   2  10        4.17        3.55      0.76 o 
  -4   2  10        0.45        0.34      0.66 o 
  -3   2  10      839.67      772.14      7.28 o 
  -2   2  10        0.03        0.01      0.42 o 
  -1   2  10      180.42      177.74      3.02 o 
   0   2  10      133.70      120.71      2.53 o 
   1   2  10      202.47      194.51      3.36 o 
   2   2  10        0.85        1.14      0.54 o 
   3   2  10        0.89        1.68      0.83 o 
   4   2  10      124.73      126.30      2.98 o 
   5   2  10       16.63       16.75      1.26 o 
  -9   3  10       65.07       64.15      4.65 o 
  -8   3  10        0.19       -1.31      1.33 o 
  -7   3  10       70.04       64.93      2.80 o 
  -6   3  10        4.52        1.97      1.20 o 
  -5   3  10        5.25        5.72      1.29 o 
  -4   3  10       93.18       89.57      2.49 o 
  -3   3  10      141.05      127.43      2.61 o 
  -2   3  10        9.01        7.14      0.74 o 
  -1   3  10       10.32       14.16      1.00 o 
   0   3  10      107.23      110.64      3.09 o 
   1   3  10      127.36      115.08      2.54 o 
   2   3  10        1.96        1.76      0.54 o 
   3   3  10       73.67       76.11      2.23 o 
   4   3  10       53.95       48.43      1.86 o 
  -9   4  10       45.49       54.70      4.34 o 
  -8   4  10        0.00        0.77      0.50 o 
  -7   4  10        5.50        6.05      1.91 o 
  -6   4  10       24.18       24.35      1.56 o 
  -5   4  10        1.18        0.89      0.60 o 
  -4   4  10       53.57       58.39      2.07 o 
  -3   4  10       54.28       60.49      2.36 o 
  -2   4  10       40.50       36.39      1.56 o 
  -1   4  10      193.50      182.85      3.44 o 
   0   4  10       48.37       53.06      1.68 o 
   1   4  10        4.65        3.13      0.63 o 
   2   4  10        3.69        4.41      0.69 o 
   3   4  10      257.13      266.40      4.32 o 
   4   4  10       35.19       37.91      1.72 o 
  -9   5  10       30.12       28.19      3.71 o 
  -8   5  10        3.83        2.98      0.70 o 
  -7   5  10       45.11       46.51      1.93 o 
  -6   5  10       17.49       16.04      1.35 o 
  -5   5  10      212.82      207.62      4.06 o 
  -4   5  10       19.80       21.68      1.43 o 
  -3   5  10       25.86       23.41      1.72 o 
  -2   5  10       19.85       21.75      1.74 o 
  -1   5  10       58.18       56.85      1.95 o 
   0   5  10       32.55       34.61      1.42 o 
   1   5  10        0.13       -0.05      0.45 o 
   2   5  10       10.75        8.22      1.02 o 
   3   5  10        7.49        7.43      0.91 o 
   4   5  10        6.38        6.59      1.30 o 
  -8   6  10       62.79       57.79      5.19 o 
  -7   6  10       33.54       39.75      1.89 o 
  -6   6  10       73.88       75.67      3.06 o 
  -5   6  10       43.77       45.47      1.94 o 
  -4   6  10      157.84      153.53      3.48 o 
  -3   6  10       44.05       45.97      2.37 o 
  -2   6  10        7.27        8.18      1.27 o 
  -1   6  10        0.44        1.18      1.47 o 
   0   6  10       35.89       36.59      1.43 o 
   1   6  10      226.57      223.72      3.69 o 
   2   6  10      152.83      163.93      3.69 o 
   3   6  10        0.85        0.89      0.52 o 
   4   6  10       77.55       74.86      2.54 o 
  -9   7  10       19.67       12.66      1.51 o 
  -8   7  10       46.77       50.68      2.12 o 
  -7   7  10       55.07       57.09      2.28 o 
  -6   7  10       53.75       52.19      2.17 o 
  -5   7  10        2.60        3.27      0.98 o 
  -4   7  10      105.58      114.64      3.05 o 
  -3   7  10        1.83        1.69      0.68 o 
  -2   7  10        0.03        1.43      0.72 o 
  -1   7  10       11.31        8.53      1.34 o 
   0   7  10       40.72       40.86      2.47 o 
   1   7  10        6.07        5.11      0.94 o 
   2   7  10       91.45      102.21      2.53 o 
   3   7  10        0.22        0.84      0.51 o 
   4   7  10        3.09        4.30      0.55 o 
  -8   8  10        0.02       -0.58      1.21 o 
  -7   8  10        0.44        0.72      0.68 o 
  -6   8  10      333.40      330.09     11.09 o 
  -5   8  10        6.31        7.42      1.53 o 
  -4   8  10        0.06        0.58      1.01 o 
  -3   8  10        3.59        4.88      0.92 o 
  -2   8  10       25.24       20.59      2.65 o 
  -1   8  10        0.06        0.18      1.04 o 
   0   8  10      146.01      138.04      4.42 o 
   1   8  10        7.50       10.58      1.95 o 
   2   8  10      103.06      100.82      2.51 o 
   3   8  10       14.85       15.99      1.23 o 
   4   8  10        1.21        1.57      1.07 o 
  -8   9  10        0.00        0.28      1.37 o 
  -7   9  10        3.41        2.91      0.78 o 
  -6   9  10       10.68       11.00      1.23 o 
  -5   9  10       18.01       19.28      1.56 o 
  -4   9  10       17.60       15.58      1.41 o 
  -3   9  10       72.15       75.97      2.64 o 
  -2   9  10        0.70        2.60      0.93 o 
  -1   9  10       91.66      100.14      3.67 o 
   0   9  10        8.78       11.51      2.25 o 
   1   9  10       19.77       23.97      3.59 o 
   2   9  10       52.38       47.85      2.77 o 
   3   9  10       84.27       90.32      2.44 o 
  -7  10  10       20.11       20.25      1.60 o 
  -6  10  10       42.61       47.13      2.20 o 
  -5  10  10        0.13        1.07      0.74 o 
  -4  10  10       23.39       25.57      2.86 o 
  -3  10  10       83.49      102.22      3.00 o 
  -2  10  10       89.86       89.99      3.63 o 
  -1  10  10       34.73       31.86      3.24 o 
   0  10  10       29.26       36.80      3.52 o 
   1  10  10       35.15       32.50      4.79 o 
   2  10  10        8.86        9.79      1.53 o 
   3  10  10       57.70       65.19      4.21 o 
  -6  11  10        1.36        2.56      0.77 o 
  -5  11  10        8.53        8.23      1.18 o 
  -4  11  10        0.08        0.49      0.65 o 
  -3  11  10       24.95       22.17      2.08 o 
  -2  11  10        0.67        0.86      0.72 o 
  -1  11  10       21.87       22.74      2.14 o 
   0  11  10       12.65       11.63      2.41 o 
   1  11  10        2.60        4.52      1.25 o 
   2  11  10        2.99        0.23      1.25 o 
  -5  12  10       27.12       26.66      1.83 o 
  -4  12  10      153.29      156.02      4.93 o 
  -3  12  10       27.90       27.22      2.28 o 
  -2  12  10       73.96       87.12      3.68 o 
  -1  12  10       15.23       21.88      2.18 o 
   1  12  10        0.54        0.55      0.84 o 
  -4  13  10       24.85       22.02      2.07 o 
  -3  13  10        0.00        1.44      0.71 o 
  -2  13  10       23.58       19.79      3.61 o 
  -1  13  10        0.35        0.29      0.77 o 
  -8   1  11        6.12        5.97      2.03 o 
  -7   1  11       36.17       37.10      3.63 o 
  -6   1  11        0.19       -1.04      1.04 o 
  -5   1  11        0.01        1.59      0.58 o 
  -4   1  11        0.05        1.31      0.54 o 
  -3   1  11        5.32        7.18      1.14 o 
  -2   1  11       13.75       13.53      1.04 o 
  -1   1  11       10.25        9.61      1.11 o 
   0   1  11      118.30      134.30      2.81 o 
   1   1  11       21.84       26.57      1.41 o 
   2   1  11       37.00       34.87      2.38 o 
   3   1  11        9.46       10.27      1.34 o 
  -8   2  11        4.46        2.30      1.82 o 
  -7   2  11       67.72       64.10      4.46 o 
  -6   2  11       35.96       38.82      2.16 o 
  -5   2  11       27.67       25.42      1.84 o 
  -4   2  11       68.70       62.69      2.10 o 
  -3   2  11        0.04        0.05      0.72 o 
  -2   2  11      168.24      176.26      3.11 o 
  -1   2  11        4.32        6.42      0.83 o 
   0   2  11       73.75       74.95      2.09 o 
   1   2  11       48.60       52.22      2.14 o 
   2   2  11       52.88       52.94      1.90 o 
   3   2  11        2.78        1.86      0.58 o 
  -8   3  11        3.71        3.51      1.82 o 
  -7   3  11       18.56       18.05      1.66 o 
  -6   3  11        5.73        6.14      1.07 o 
  -5   3  11        7.98        4.53      0.83 o 
  -4   3  11        3.32        1.96      0.65 o 
  -3   3  11       30.38       29.57      1.95 o 
  -2   3  11        9.09        7.14      1.11 o 
  -1   3  11        2.71        2.00      0.57 o 
   0   3  11        0.22        1.18      0.54 o 
   1   3  11       17.53       16.44      1.20 o 
   2   3  11      119.22      125.33      2.89 o 
   3   3  11       67.39       75.36      2.30 o 
  -8   4  11       14.05       11.12      2.41 o 
  -7   4  11        0.12       -0.12      0.48 o 
  -6   4  11       90.38       95.66      3.50 o 
  -5   4  11       34.11       36.05      1.74 o 
  -4   4  11       84.16       85.66      2.57 o 
  -3   4  11       53.64       53.67      2.53 o 
  -2   4  11        0.62       -0.55      0.55 o 
  -1   4  11       22.21       15.51      1.29 o 
   0   4  11      160.92      160.54      3.11 o 
   1   4  11        3.02        2.30      0.59 o 
   2   4  11       42.40       43.57      1.72 o 
   3   4  11        3.24        3.34      0.66 o 
  -8   5  11        0.17        0.89      0.52 o 
  -7   5  11        8.74        8.43      1.11 o 
  -6   5  11        7.24        6.24      1.13 o 
  -5   5  11       41.60       44.19      1.97 o 
  -4   5  11        1.33        0.71      0.99 o 
  -3   5  11        0.01        0.56      1.01 o 
  -2   5  11      106.04      102.20      3.57 o 
  -1   5  11       14.19       13.37      2.81 o 
   0   5  11       26.33       27.00      1.48 o 
   1   5  11       30.98       31.66      1.68 o 
   2   5  11       15.70       18.17      1.29 o 
   3   5  11       45.37       39.13      1.68 o 
  -8   6  11        1.38        1.52      0.66 o 
  -7   6  11        9.25        8.39      1.26 o 
  -6   6  11      103.65      114.80      3.17 o 
  -5   6  11       61.87       67.44      2.42 o 
  -4   6  11      180.54      181.74      3.91 o 
  -3   6  11        0.69        0.54      0.67 o 
  -2   6  11       59.80       51.69      2.58 o 
  -1   6  11       24.86       22.06      2.73 o 
   0   6  11       84.03       88.19      3.57 o 
   1   6  11        6.63        9.28      0.90 o 
   2   6  11        1.13        1.39      0.86 o 
   3   6  11       21.33       25.94      1.50 o 
  -8   7  11       14.43       10.25      1.21 o 
  -7   7  11       56.54       55.37      2.29 o 
  -6   7  11        0.28       -0.18      0.58 o 
  -5   7  11       38.92       42.14      3.16 o 
  -4   7  11      135.46      141.44      3.74 o 
  -3   7  11        8.80        9.19      1.41 o 
  -2   7  11       66.48       67.42      4.88 o 
  -1   7  11        0.58        1.81      1.48 o 
   0   7  11        1.41        0.70      0.97 o 
   1   7  11      140.04      143.86      4.77 o 
   2   7  11       33.43       34.89      1.57 o 
   3   7  11        8.90       10.60      2.09 o 
  -7   8  11        3.50        1.95      0.72 o 
  -6   8  11       50.66       49.95      2.47 o 
  -5   8  11      102.92      121.50      3.54 o 
  -4   8  11       80.90       84.66      2.75 o 
  -3   8  11        1.10        0.80      0.87 o 
  -2   8  11        1.34        0.75      0.91 o 
  -1   8  11       23.38       21.68      2.02 o 
   0   8  11       13.46       13.59      1.87 o 
   1   8  11       21.18       23.56      2.25 o 
   2   8  11        1.74        4.75      1.14 o 
   3   8  11       47.89       51.29      2.96 o 
  -7   9  11       17.64       18.23      1.94 o 
  -6   9  11      100.89      105.51      3.45 o 
  -5   9  11       15.36       16.67      1.53 o 
  -4   9  11       38.70       42.24      2.59 o 
  -3   9  11       96.25      103.99      3.98 o 
  -2   9  11        1.32       -0.04      0.85 o 
  -1   9  11       24.24       22.65      2.06 o 
   0   9  11        3.42        2.28      1.18 o 
   1   9  11       27.87       34.85      2.57 o 
  -6  10  11      101.78      106.81      3.27 o 
  -5  10  11        0.99        0.58      1.04 o 
  -4  10  11       21.76       22.20      2.13 o 
  -3  10  11       40.78       40.08      3.54 o 
  -2  10  11        0.53       -0.68      0.68 o 
  -1  10  11        0.19        0.23      0.80 o 
   0  10  11       49.00       49.80      3.02 o 
   1  10  11       77.82       77.41      4.86 o 
  -5  11  11       20.10       20.97      2.09 o 
  -4  11  11        0.26       -0.24      1.27 o 
  -3  11  11        0.50        0.90      1.19 o 
  -2  11  11        3.14        3.12      1.01 o 
  -1  11  11       63.86       80.94      3.65 o 
   0  11  11        0.30        3.60      1.46 o 
  -5  12  11        0.10        1.05      1.36 o 
  -8   0  12        2.72        5.33      2.10 o 
  -7   0  12      125.01      138.75      6.60 o 
  -6   0  12       50.69       40.83      3.66 o 
  -4   0  12      119.99      123.52      5.50 o 
  -3   0  12       11.38        9.58      1.96 o 
  -2   0  12       30.40       40.32      2.96 o 
  -1   0  12      235.24      254.02      5.76 o 
   0   0  12       42.42       42.07      2.36 o 
   1   0  12        4.89        4.53      1.72 o 
   2   0  12      386.95      405.58     10.85 o 
  -8   1  12       14.53       17.24      2.10 o 
  -7   1  12       16.15       17.44      2.01 o 
  -6   1  12       15.17       12.36      1.72 o 
  -5   1  12       34.02       44.85      2.89 o 
  -4   1  12       31.63       34.29      2.67 o 
  -3   1  12       61.42       73.15      2.41 o 
  -2   1  12       64.71       71.62      2.07 o 
  -1   1  12       53.02       61.15      1.96 o 
   0   1  12       39.97       45.32      1.75 o 
   1   1  12       51.18       55.53      2.05 o 
   2   1  12        4.01        3.01      0.66 o 
  -8   2  12       95.97       94.93      5.60 o 
  -7   2  12       14.56       16.03      2.79 o 
  -6   2  12       29.20       26.74      3.14 o 
  -5   2  12        9.32        4.43      0.94 o 
  -4   2  12       13.62       10.55      1.83 o 
  -3   2  12       92.71       80.91      3.25 o 
  -2   2  12       41.80       38.73      1.86 o 
  -1   2  12        0.00        0.15      0.62 o 
   0   2  12      180.35      192.82      3.69 o 
   1   2  12       50.39       54.06      2.15 o 
   2   2  12        1.38        0.42      0.46 o 
  -7   3  12        1.29       -1.34      1.34 o 
  -6   3  12        0.02       -0.46      0.46 o 
  -5   3  12        7.18        8.13      1.48 o 
  -4   3  12       22.55       23.09      3.34 o 
  -3   3  12       20.37       25.79      1.98 o 
  -2   3  12        0.33        0.82      0.91 o 
  -1   3  12       20.19       22.55      1.58 o 
   0   3  12        2.48        3.22      0.61 o 
   1   3  12       11.05       11.96      1.09 o 
   2   3  12       11.65       14.59      1.23 o 
  -7   4  12        7.97       10.58      1.22 o 
  -6   4  12       91.99       96.65      3.59 o 
  -5   4  12        4.03        4.33      0.89 o 
  -4   4  12        2.34        2.44      1.50 o 
  -3   4  12        1.60        1.54      0.84 o 
  -2   4  12       39.84       37.64      2.48 o 
  -1   4  12        0.27        1.57      1.03 o 
   0   4  12       13.16       14.26      1.33 o 
   1   4  12       50.58       58.54      2.00 o 
   2   4  12        6.63        5.04      1.03 o 
  -7   5  12       94.31      107.21      6.21 o 
  -6   5  12        2.84        0.61      0.61 o 
  -5   5  12       69.58       75.53      3.80 o 
  -4   5  12       11.93       17.30      1.83 o 
  -3   5  12       26.97       32.69      3.23 o 
  -2   5  12        0.45        0.64      1.39 o 
  -1   5  12        8.44        9.37      1.56 o 
   0   5  12       56.79       62.49      3.12 o 
   1   5  12       17.24       17.60      1.24 o 
   2   5  12       37.41       43.62      2.34 o 
  -7   6  12       53.40       58.55      2.85 o 
  -6   6  12       13.25       12.70      1.29 o 
  -5   6  12        3.50        3.54      1.10 o 
  -4   6  12      130.54      139.85      4.50 o 
  -3   6  12       48.12       55.14      5.67 o 
  -2   6  12        0.48        1.75      1.53 o 
  -1   6  12       35.34       34.64      2.56 o 
   0   6  12       25.22       28.54      2.40 o 
   1   6  12        2.90        3.77      1.05 o 
   2   6  12       36.65       39.74      2.17 o 
  -6   7  12        3.08        1.14      0.51 o 
  -5   7  12      129.21      146.28      4.67 o 
  -4   7  12       31.18       35.84      2.53 o 
  -3   7  12       23.46       22.05      2.24 o 
  -2   7  12      115.40      130.47      4.43 o 
  -1   7  12      135.98      160.96      5.14 o 
   0   7  12      101.63      116.45      4.38 o 
  -6   8  12       41.00       44.38      2.06 o 
  -5   8  12        0.18        1.78      1.47 o 
  -4   8  12        2.47        1.12      0.82 o 
  -3   8  12       36.81       35.73      2.60 o 
  -2   8  12       83.76       84.34      5.09 o 
  -1   8  12       49.57       49.89      3.03 o 
   0   8  12        5.39        5.17      1.27 o 
  -6   9  12      115.47      111.60      5.80 o 
  -5   9  12       19.20       20.47      3.07 o 
  -4   9  12       35.47       32.53      2.46 o 
  -3   9  12       51.94       60.34      3.09 o 
  -2   9  12       81.27       96.27      4.55 o 
  -1   9  12        8.96        4.83      2.42 o 
  -7   1  13        0.30       -0.95      1.92 o 
  -4   1  13       10.75       15.36      2.26 o 
  -3   1  13       47.24       54.40      3.90 o 
  -2   1  13       23.17       23.64      1.65 o 
  -1   1  13       60.81       65.86      2.32 o 
   0   1  13       10.75       13.73      1.12 o 
   1   1  13       84.82       95.72      3.30 o 
  -7   2  13      154.74      164.18      5.14 o 
  -5   2  13       97.02      103.76      4.80 o 
  -3   2  13       51.22       62.84      2.97 o 
  -2   2  13        0.06        0.31      0.84 o 
  -1   2  13        1.41        1.21      1.39 o 
   0   2  13      130.96      126.42      2.99 o 
   1   2  13       14.62       17.60      2.80 o 
  -7   3  13       71.52       73.06      4.78 o 
  -5   3  13        5.32        5.23      0.91 o 
  -4   3  13        6.44        4.43      1.27 o 
  -3   3  13        6.07        8.50      1.49 o 
  -2   3  13        5.66        7.13      1.54 o 
  -1   3  13       74.79       80.59      3.50 o 
   0   3  13       28.47       32.19      1.78 o 
   1   3  13       24.68       26.42      4.06 o 
  -6   4  13       14.86       14.69      1.71 o 
  -5   4  13      280.15      309.49      9.75 o 
  -4   4  13        4.12        4.78      0.89 o 
  -3   4  13       21.46       25.96      3.09 o 
  -2   4  13      355.69      379.08      7.98 o 
  -1   4  13        6.83        5.81      1.40 o 
   0   4  13        0.23        1.47      1.48 o 
   1   4  13       36.52       27.09      2.27 o 
  -6   5  13        2.96        3.03      0.65 o 
  -5   5  13       32.88       33.61      2.83 o 
  -4   5  13        6.39        5.53      1.03 o 
  -2   5  13      114.28      128.32      4.51 o 
  -1   5  13      109.20      126.29      4.54 o 
  -5   6  13        8.66        8.61      1.09 o 
  -4   6  13        5.47        5.29      1.31 o 
  -3   6  13      168.13      192.99      5.52 o 
  -2   6  13        2.40        3.90      1.35 o 
  -1   6  13       80.51       87.84      5.31 o 
  -5   7  13       51.96       69.92      4.61 o 
  -4   7  13       40.78       41.43      3.98 o 
  -3   7  13        9.75       10.24      2.50 o 
  -2   0  14       35.07       29.61      2.45 o 
  -3   1  14       57.80       63.54      4.05 o 
  -2   1  14        2.99        3.98      1.04 o 
  -1   1  14       87.29       93.63      5.89 o 
  -4   2  14       98.56      106.85      5.47 o 
  -3   2  14       68.92       89.15      5.05 o 
  -2   2  14       13.77       14.03      1.61 o 
  -3   3  14      324.39      367.09      7.87 o 
  -2   3  14       49.08       62.02      4.65 o 
                                                 
